# Supplementary material for: Assembly of high-nuclearity Sn26, Sn34-oxo clusters: solvent strategies and inorganic Sn incorporation
Source: Chem Sci. 2019 Aug 12;10(39):9125–9. doi: 10.1039/c9sc02503k (PMC6855196; doi:10.1039/c9sc02503k)
Supplement: Supplementary file 2 [file SC-010-C9SC02503K-s002.cif]

# Electronic Supplementary Material (ESI) for Chemical Science.
# This journal is © The Royal Society of Chemistry 2019

####################################################################### 
# 
# This file contains crystal structure data downloaded from the 
# Cambridge Structural Database (CSD) hosted by the Cambridge 
# Crystallographic Data Centre (CCDC).
# 
# Full information about CCDC data access policies and citation 
# guidelines are available at http://www.ccdc.cam.ac.uk/access/V1 
# 
# Audit and citation data items may have been added by the CCDC. 
# Please retain this information to preserve the provenance of 
# this file and to allow appropriate attribution of the data. 
# 
#######################################################################

data_x_sq
_database_code_depnum_ccdc_archive 'CCDC 1563679'
loop_
_audit_author_name
_audit_author_address
'Yu Zhu'
;Fujian Institute of Research on the Structure of Matter, Chinese Academy of Sciences
China
;
_audit_update_record             
;
2019-08-01 deposited with the CCDC.	2019-08-12 downloaded from the CCDC.
;

_audit_creation_method           SHELXL-2016/6
_shelx_SHELXL_version_number     2016/6
_chemical_name_systematic        ?
_chemical_name_common            ?
_chemical_melting_point          ?
_chemical_formula_moiety         ?
_chemical_formula_sum            'C74 H109 N6 Na O38 Sn6'
_chemical_formula_weight         2425.80

loop_
_atom_type_symbol
_atom_type_description
_atom_type_scat_dispersion_real
_atom_type_scat_dispersion_imag
_atom_type_scat_source
C C 0.0181 0.0091 'International Tables Vol C Tables 4.2.6.8 and 6.1.1.4'
N N 0.0311 0.0180 'International Tables Vol C Tables 4.2.6.8 and 6.1.1.4'
O O 0.0492 0.0322 'International Tables Vol C Tables 4.2.6.8 and 6.1.1.4'
Na Na 0.1353 0.1239 'International Tables Vol C Tables 4.2.6.8 and 6.1.1.4'
Sn Sn 0.0259 5.4591 'International Tables Vol C Tables 4.2.6.8 and 6.1.1.4'
H H 0.0000 0.0000 'International Tables Vol C Tables 4.2.6.8 and 6.1.1.4'

_space_group_crystal_system      monoclinic
_space_group_IT_number           14
_space_group_name_H-M_alt        'P 21/n'
_space_group_name_Hall           '-P 2yn'

_shelx_space_group_comment       
;
The symmetry employed for this shelxl refinement is uniquely defined
by the following loop, which should always be used as a source of
symmetry information in preference to the above space-group names.
They are only intended as comments.
;

loop_
_space_group_symop_operation_xyz
'x, y, z'
'-x+1/2, y+1/2, -z+1/2'
'-x, -y, -z'
'x-1/2, -y-1/2, z-1/2'

_cell_length_a                   12.9255(2)
_cell_length_b                   19.9189(2)
_cell_length_c                   18.8428(3)
_cell_angle_alpha                90
_cell_angle_beta                 95.4880(10)
_cell_angle_gamma                90
_cell_volume                     4829.06(12)
_cell_formula_units_Z            2
_cell_measurement_temperature    297.25(10)
_cell_measurement_reflns_used    11073
_cell_measurement_theta_min      4.3170
_cell_measurement_theta_max      74.5310

_exptl_crystal_description       Prism
_exptl_crystal_colour            colourless
_exptl_crystal_density_meas      ?
_exptl_crystal_density_method    'not measured'
_exptl_crystal_density_diffrn    1.668
_exptl_crystal_F_000             2420
_exptl_transmission_factor_min   ?
_exptl_transmission_factor_max   ?
_exptl_crystal_size_max          0.2000
_exptl_crystal_size_mid          0.2000
_exptl_crystal_size_min          0.2000
_exptl_absorpt_coefficient_mu    12.924
_shelx_estimated_absorpt_T_min   ?
_shelx_estimated_absorpt_T_max   ?
_exptl_absorpt_correction_type   multi-scan
_exptl_absorpt_correction_T_min  0.04993
_exptl_absorpt_correction_T_max  1.00000
_exptl_absorpt_process_details   'SADABS (Sheldrick, 1996)'
_exptl_absorpt_special_details   ?
_diffrn_ambient_temperature      297.25(10)
_diffrn_radiation_wavelength     1.54178
_diffrn_radiation_type           CuK\a
_diffrn_source                   ?
_diffrn_measurement_device_type  'SuperNova, Dual, Cu at zero, Atlas'
_diffrn_measurement_method       CCD_Profile_fitting
_diffrn_detector_area_resol_mean ?
_diffrn_reflns_number            27808
_diffrn_reflns_av_unetI/netI     0.0608
_diffrn_reflns_av_R_equivalents  0.0717
_diffrn_reflns_limit_h_min       -11
_diffrn_reflns_limit_h_max       16
_diffrn_reflns_limit_k_min       -24
_diffrn_reflns_limit_k_max       24
_diffrn_reflns_limit_l_min       -23
_diffrn_reflns_limit_l_max       21
_diffrn_reflns_theta_min         4.555
_diffrn_reflns_theta_max         74.552
_diffrn_reflns_theta_full        67.679
_diffrn_measured_fraction_theta_max 0.953
_diffrn_measured_fraction_theta_full 0.968
_diffrn_reflns_Laue_measured_fraction_max 0.953
_diffrn_reflns_Laue_measured_fraction_full 0.968
_diffrn_reflns_point_group_measured_fraction_max 0.953
_diffrn_reflns_point_group_measured_fraction_full 0.968
_reflns_number_total             9410
_reflns_number_gt                7818
_reflns_threshold_expression     'I > 2\s(I)'
_reflns_Friedel_coverage         0.000
_reflns_Friedel_fraction_max     .
_reflns_Friedel_fraction_full    .

_reflns_special_details          
;
 Reflections were merged by SHELXL according to the crystal
 class for the calculation of statistics and refinement.
 
 Structure factors included contributions from the .fab file.
 
 _reflns_Friedel_fraction is defined as the number of unique
 Friedel pairs measured divided by the number that would be
 possible theoretically, ignoring centric projections and
 systematic absences.
;

_computing_data_collection       ?
_computing_cell_refinement       ?
_computing_data_reduction        ?
_computing_structure_solution    ?
_computing_structure_refinement  'SHELXL-2016/6 (Sheldrick, 2016)'
_computing_molecular_graphics    ?
_computing_publication_material  ?
_refine_special_details          ?
_refine_ls_structure_factor_coef Fsqd
_refine_ls_matrix_type           full
_refine_ls_weighting_scheme      calc
_refine_ls_weighting_details     
'w=1/[\s^2^(Fo^2^)+90.0000P] where P=(Fo^2^+2Fc^2^)/3'
_atom_sites_solution_primary     ?
_atom_sites_solution_secondary   ?
_atom_sites_solution_hydrogens   geom
_refine_ls_hydrogen_treatment    constr
_refine_ls_extinction_method     none
_refine_ls_extinction_coef       .
_refine_ls_number_reflns         9410
_refine_ls_number_parameters     547
_refine_ls_number_restraints     173
_refine_ls_R_factor_all          0.0769
_refine_ls_R_factor_gt           0.0652
_refine_ls_wR_factor_ref         0.1518
_refine_ls_wR_factor_gt          0.1439
_refine_ls_goodness_of_fit_ref   1.016
_refine_ls_restrained_S_all      1.012
_refine_ls_shift/su_max          0.001
_refine_ls_shift/su_mean         0.000

loop_
_atom_site_label
_atom_site_type_symbol
_atom_site_fract_x
_atom_site_fract_y
_atom_site_fract_z
_atom_site_U_iso_or_equiv
_atom_site_adp_type
_atom_site_occupancy
_atom_site_site_symmetry_order
_atom_site_calc_flag
_atom_site_refinement_flags_posn
_atom_site_refinement_flags_adp
_atom_site_refinement_flags_occupancy
_atom_site_disorder_assembly
_atom_site_disorder_group
Sn1 Sn 0.43325(4) 0.32533(2) 0.47971(3) 0.02751(14) Uani 1 1 d . . . . .
Sn2 Sn 0.60245(4) 0.40382(3) 0.36204(3) 0.02793(14) Uani 1 1 d . . . . .
Sn3 Sn 0.33159(4) 0.44515(2) 0.34944(3) 0.02703(13) Uani 1 1 d . . . . .
Na1 Na 0.500000 0.500000 0.500000 0.0504(14) Uani 1 2 d S . P . .
O1 O 0.5729(4) 0.3861(3) 0.4634(3) 0.0268(11) Uani 1 1 d . . . . .
O2 O 0.4788(4) 0.4796(3) 0.3682(3) 0.0263(11) Uani 1 1 d . . . . .
O3 O 0.3564(5) 0.4138(3) 0.4627(3) 0.0279(12) Uani 1 1 d . . . . .
O4 O 0.4380(5) 0.3526(3) 0.3601(3) 0.0295(12) Uani 1 1 d D U . . .
O5 O 0.2923(5) 0.2715(3) 0.4304(3) 0.0398(15) Uani 1 1 d . . . . .
O6 O 0.1448(7) 0.2180(5) 0.4447(5) 0.072(3) Uani 1 1 d . . . . .
O7 O 0.4629(6) 0.4006(3) 0.6948(3) 0.0427(15) Uani 1 1 d . . . . .
O8 O 0.4921(5) 0.3716(3) 0.5845(3) 0.0344(13) Uani 1 1 d . . . . .
O9 O 0.6357(5) 0.2950(3) 0.3468(4) 0.0432(16) Uani 1 1 d . . . . .
O10 O 0.7490(7) 0.2111(4) 0.3566(5) 0.066(2) Uani 1 1 d . . . . .
O11 O 0.8184(6) 0.5453(3) 0.4650(4) 0.0475(17) Uani 1 1 d . . . . .
O12 O 0.6806(5) 0.4971(3) 0.4056(4) 0.0354(14) Uani 1 1 d . . . . .
O13 O 0.3618(6) 0.4244(3) 0.2363(3) 0.0423(15) Uani 1 1 d . . . . .
O14 O 0.3640(8) 0.4606(5) 0.1250(4) 0.074(3) Uani 1 1 d . . . . .
O15 O 0.2679(6) 0.6410(3) 0.4303(4) 0.0439(16) Uani 1 1 d . . . . .
O16 O 0.2926(5) 0.5314(3) 0.4182(3) 0.0317(13) Uani 1 1 d . . . . .
N1 N 0.3210(6) 0.3049(3) 0.5633(4) 0.0308(15) Uani 1 1 d . . . . .
N2 N 0.7685(6) 0.3817(3) 0.4024(4) 0.0317(15) Uani 1 1 d . . . . .
N3 N 0.3028(6) 0.5395(3) 0.2829(4) 0.0302(15) Uani 1 1 d . . . . .
C1 C 0.5269(11) 0.2364(5) 0.4895(7) 0.064(3) Uani 1 1 d D U . . .
H1A H 0.565732 0.233507 0.448081 0.076 Uiso 0.5 1 calc R U P A 1
H1B H 0.576927 0.241484 0.530962 0.076 Uiso 0.5 1 calc R U P A 1
H1C H 0.529199 0.218489 0.441861 0.076 Uiso 0.5 1 calc R U P B 2
H1D H 0.597027 0.250507 0.505755 0.076 Uiso 0.5 1 calc R U P B 2
C2 C 0.470(2) 0.1708(12) 0.497(3) 0.123(11) Uani 0.5 1 d D U P C 1
H2A H 0.418425 0.164939 0.456275 0.148 Uiso 0.5 1 calc R U P C 1
H2B H 0.435077 0.170990 0.539780 0.148 Uiso 0.5 1 calc R U P C 1
C3 C 0.548(3) 0.1132(11) 0.499(2) 0.131(11) Uani 0.5 1 d D U P C 1
H3A H 0.529704 0.081938 0.460460 0.157 Uiso 0.5 1 calc R U P C 1
H3B H 0.617387 0.130443 0.493785 0.157 Uiso 0.5 1 calc R U P C 1
C4 C 0.547(4) 0.078(2) 0.570(3) 0.176(16) Uani 0.5 1 d D U P C 1
H4A H 0.595702 0.041527 0.572840 0.264 Uiso 0.5 1 calc R U P C 1
H4B H 0.565828 0.109267 0.608000 0.264 Uiso 0.5 1 calc R U P C 1
H4C H 0.478474 0.060944 0.574800 0.264 Uiso 0.5 1 calc R U P C 1
C2B C 0.501(2) 0.1797(12) 0.5357(17) 0.081(6) Uani 0.5 1 d D U P C 2
H2C H 0.449861 0.151066 0.509809 0.097 Uiso 0.5 1 calc R U P C 2
H2D H 0.471419 0.196924 0.577397 0.097 Uiso 0.5 1 calc R U P C 2
C3B C 0.599(3) 0.1386(16) 0.5591(18) 0.122(10) Uani 0.5 1 d D U P C 2
H3C H 0.651573 0.167567 0.582815 0.146 Uiso 0.5 1 calc R U P C 2
H3D H 0.582089 0.104109 0.592587 0.146 Uiso 0.5 1 calc R U P C 2
C4B C 0.639(3) 0.107(2) 0.495(3) 0.162(16) Uani 0.5 1 d D U P C 2
H4D H 0.700345 0.080897 0.510106 0.244 Uiso 0.5 1 calc R U P C 2
H4E H 0.587042 0.077589 0.472273 0.244 Uiso 0.5 1 calc R U P C 2
H4F H 0.656353 0.140889 0.462525 0.244 Uiso 0.5 1 calc R U P C 2
C5 C 0.6142(8) 0.4240(6) 0.2525(5) 0.048(2) Uani 1 1 d . . . . .
H5A H 0.561434 0.397500 0.225288 0.057 Uiso 1 1 calc R U . . .
H5B H 0.595949 0.470814 0.244286 0.057 Uiso 1 1 calc R U . . .
C6 C 0.7155(12) 0.4119(9) 0.2209(8) 0.083(5) Uani 1 1 d D . . . .
H6A H 0.769889 0.438797 0.246091 0.100 Uiso 1 1 calc R U . . .
H6B H 0.734845 0.365053 0.226556 0.100 Uiso 1 1 calc R U . . .
C7 C 0.7053(19) 0.4307(14) 0.1401(14) 0.165(11) Uani 1 1 d D U . . .
H7A H 0.661395 0.398388 0.113081 0.198 Uiso 0.5 1 calc R U P D 1
H7B H 0.674023 0.474821 0.133188 0.198 Uiso 0.5 1 calc R U P D 1
H7C H 0.637252 0.417988 0.118000 0.198 Uiso 0.5 1 calc R U P E 2
H7D H 0.713636 0.478776 0.134384 0.198 Uiso 0.5 1 calc R U P E 2
C8 C 0.811(3) 0.431(3) 0.115(2) 0.181(17) Uani 0.5 1 d D U P F 1
H8A H 0.806410 0.442068 0.065669 0.272 Uiso 0.5 1 calc R U P F 1
H8B H 0.853684 0.462904 0.142219 0.272 Uiso 0.5 1 calc R U P F 1
H8C H 0.841104 0.386760 0.122188 0.272 Uiso 0.5 1 calc R U P F 1
C8B C 0.788(4) 0.394(3) 0.1060(19) 0.183(18) Uani 0.5 1 d D U P F 2
H8D H 0.783588 0.404603 0.056134 0.274 Uiso 0.5 1 calc R U P F 2
H8E H 0.855050 0.407021 0.128159 0.274 Uiso 0.5 1 calc R U P F 2
H8F H 0.778979 0.346483 0.111842 0.274 Uiso 0.5 1 calc R U P F 2
C9 C 0.1802(7) 0.4003(5) 0.3366(6) 0.049(3) Uani 1 1 d D . . . .
H9A H 0.186865 0.353817 0.351519 0.058 Uiso 1 1 calc R U . . .
H9B H 0.137117 0.422711 0.368711 0.058 Uiso 1 1 calc R U . . .
C10 C 0.1235(11) 0.4020(9) 0.2622(8) 0.099(6) Uani 1 1 d D . . . .
H10A H 0.114868 0.448277 0.246592 0.119 Uiso 1 1 calc R U . . .
H10B H 0.164881 0.379096 0.229311 0.119 Uiso 1 1 calc R U . . .
C11 C 0.0187(11) 0.3690(10) 0.2605(12) 0.127(8) Uani 1 1 d D U . . .
H11A H -0.013184 0.381136 0.303297 0.152 Uiso 1 1 calc R U . . .
H11B H -0.025518 0.385730 0.219845 0.152 Uiso 1 1 calc R U . . .
C12 C 0.0250(17) 0.2946(9) 0.2559(16) 0.156(11) Uani 1 1 d D U . . .
H12A H -0.043478 0.275841 0.254983 0.234 Uiso 1 1 calc R U . . .
H12B H 0.055174 0.282307 0.213107 0.234 Uiso 1 1 calc R U . . .
H12C H 0.067505 0.277714 0.296544 0.234 Uiso 1 1 calc R U . . .
C13 C 0.2214(8) 0.2505(5) 0.4670(6) 0.042(2) Uani 1 1 d . . . . .
C14 C 0.2337(8) 0.2705(4) 0.5457(5) 0.038(2) Uani 1 1 d . . . . .
C15 C 0.1675(9) 0.2545(6) 0.5954(7) 0.056(3) Uani 1 1 d . . . . .
H15A H 0.109153 0.228175 0.582893 0.068 Uiso 1 1 calc R U . . .
C16 C 0.1879(10) 0.2774(7) 0.6638(7) 0.066(3) Uani 1 1 d . . . . .
H16A H 0.142728 0.268082 0.698116 0.079 Uiso 1 1 calc R U . . .
C17 C 0.2786(9) 0.3152(5) 0.6811(5) 0.049(3) Uani 1 1 d . . . . .
H17A H 0.294824 0.330673 0.727427 0.059 Uiso 1 1 calc R U . . .
C18 C 0.3416(7) 0.3288(4) 0.6302(5) 0.0335(18) Uani 1 1 d . . . . .
C19 C 0.4410(7) 0.3698(4) 0.6383(4) 0.0307(17) Uani 1 1 d . . . . .
C20 C 0.7252(8) 0.2700(5) 0.3655(5) 0.042(2) Uani 1 1 d . . . . .
C21 C 0.8057(8) 0.3180(5) 0.3991(5) 0.040(2) Uani 1 1 d . . . . .
C22 C 0.9041(9) 0.3024(5) 0.4249(7) 0.052(3) Uani 1 1 d . . . . .
H22A H 0.928856 0.258752 0.421587 0.062 Uiso 1 1 calc R U . . .
C23 C 0.9675(9) 0.3527(6) 0.4566(7) 0.060(3) Uani 1 1 d . . . . .
H23A H 1.035035 0.342699 0.475200 0.072 Uiso 1 1 calc R U . . .
C24 C 0.9304(8) 0.4169(5) 0.4605(7) 0.051(3) Uani 1 1 d . . . . .
H24A H 0.972253 0.451139 0.480724 0.062 Uiso 1 1 calc R U . . .
C25 C 0.8283(7) 0.4295(4) 0.4332(5) 0.0358(19) Uani 1 1 d . . . . .
C26 C 0.7736(7) 0.4972(4) 0.4346(5) 0.0335(18) Uani 1 1 d . . . . .
C27 C 0.3467(8) 0.4681(5) 0.1891(5) 0.042(2) Uani 1 1 d . . . . .
C28 C 0.3134(8) 0.5369(5) 0.2124(5) 0.040(2) Uani 1 1 d . . . . .
C29 C 0.2984(11) 0.5933(6) 0.1708(6) 0.064(3) Uani 1 1 d . . . . .
H29A H 0.305207 0.591592 0.122097 0.077 Uiso 1 1 calc R U . . .
C30 C 0.2732(12) 0.6524(6) 0.2026(7) 0.075(4) Uani 1 1 d . . . . .
H30A H 0.262159 0.690949 0.175068 0.090 Uiso 1 1 calc R U . . .
C31 C 0.2640(10) 0.6552(5) 0.2743(6) 0.056(3) Uani 1 1 d . . . . .
H31A H 0.247908 0.695427 0.295702 0.067 Uiso 1 1 calc R U . . .
C32 C 0.2792(7) 0.5968(4) 0.3146(5) 0.0328(18) Uani 1 1 d . . . . .
C33 C 0.2769(7) 0.5906(4) 0.3936(4) 0.0321(18) Uani 1 1 d . . . . .
C34 C 0.4146(11) 0.2957(6) 0.3077(7) 0.068(4) Uani 1 1 d D U . . .
H34A H 0.464162 0.260318 0.317726 0.102 Uiso 1 1 calc R U . . .
H34B H 0.345829 0.278966 0.312085 0.102 Uiso 1 1 calc R U . . .
H34C H 0.418820 0.311919 0.260091 0.102 Uiso 1 1 calc R U . . .

loop_
_atom_site_aniso_label
_atom_site_aniso_U_11
_atom_site_aniso_U_22
_atom_site_aniso_U_33
_atom_site_aniso_U_23
_atom_site_aniso_U_13
_atom_site_aniso_U_12
Sn1 0.0442(3) 0.0153(2) 0.0237(2) -0.00012(17) 0.0066(2) 0.0009(2)
Sn2 0.0386(3) 0.0261(2) 0.0197(2) -0.00332(18) 0.0058(2) 0.0026(2)
Sn3 0.0357(3) 0.0218(2) 0.0230(2) -0.00072(18) -0.0003(2) -0.0013(2)
Na1 0.078(4) 0.034(3) 0.038(3) -0.018(2) 0.002(3) -0.002(3)
O1 0.031(3) 0.026(3) 0.024(3) -0.001(2) 0.010(2) -0.003(2)
O2 0.027(3) 0.021(2) 0.030(3) -0.003(2) 0.000(2) 0.003(2)
O3 0.048(3) 0.020(2) 0.015(2) 0.0031(19) 0.004(2) 0.005(2)
O4 0.044(3) 0.021(2) 0.023(3) -0.002(2) 0.004(2) 0.003(2)
O5 0.058(4) 0.034(3) 0.028(3) -0.007(2) 0.009(3) -0.009(3)
O6 0.063(5) 0.088(6) 0.065(6) -0.035(5) 0.003(4) -0.032(5)
O7 0.065(4) 0.041(3) 0.022(3) -0.005(3) 0.006(3) -0.009(3)
O8 0.045(4) 0.038(3) 0.021(3) -0.003(2) 0.007(2) -0.008(3)
O9 0.055(4) 0.029(3) 0.045(4) -0.014(3) 0.002(3) 0.004(3)
O10 0.088(6) 0.035(4) 0.075(6) -0.013(4) 0.008(5) 0.016(4)
O11 0.053(4) 0.034(3) 0.054(4) -0.010(3) -0.002(3) -0.006(3)
O12 0.039(3) 0.023(3) 0.042(3) -0.004(2) -0.003(3) -0.001(2)
O13 0.063(4) 0.033(3) 0.031(3) -0.007(3) 0.004(3) 0.005(3)
O14 0.124(8) 0.073(6) 0.029(4) -0.006(4) 0.027(5) 0.021(5)
O15 0.070(5) 0.028(3) 0.034(3) -0.004(3) 0.005(3) 0.015(3)
O16 0.050(4) 0.026(3) 0.020(3) 0.001(2) 0.008(2) 0.011(2)
N1 0.051(4) 0.021(3) 0.022(3) 0.002(2) 0.011(3) -0.002(3)
N2 0.045(4) 0.025(3) 0.026(3) -0.003(3) 0.007(3) 0.004(3)
N3 0.041(4) 0.028(3) 0.023(3) 0.003(3) 0.006(3) 0.005(3)
C1 0.099(10) 0.039(5) 0.054(7) 0.014(5) 0.017(6) 0.032(6)
C2 0.126(13) 0.113(13) 0.130(13) 0.008(9) 0.010(9) 0.008(9)
C3 0.134(13) 0.122(13) 0.137(13) 0.005(9) 0.015(9) 0.008(9)
C4 0.18(2) 0.17(2) 0.17(2) 0.005(17) 0.004(17) 0.007(17)
C2B 0.092(10) 0.060(8) 0.092(10) 0.030(7) 0.013(8) 0.004(8)
C3B 0.127(13) 0.116(12) 0.123(13) 0.012(9) 0.012(9) 0.008(9)
C4B 0.16(2) 0.16(2) 0.17(2) 0.010(17) 0.022(17) 0.016(16)
C5 0.055(6) 0.062(6) 0.030(5) 0.000(4) 0.021(4) -0.003(5)
C6 0.075(9) 0.118(13) 0.061(9) 0.012(8) 0.032(7) 0.014(9)
C7 0.19(2) 0.21(3) 0.118(18) 0.052(17) 0.107(18) 0.04(2)
C8 0.21(3) 0.22(4) 0.14(3) 0.05(3) 0.13(2) 0.02(3)
C8B 0.21(3) 0.22(4) 0.14(3) 0.03(3) 0.11(3) -0.02(3)
C9 0.033(5) 0.052(6) 0.058(7) -0.006(5) -0.014(5) -0.008(4)
C10 0.071(10) 0.144(16) 0.077(11) 0.022(10) -0.022(8) -0.040(10)
C11 0.095(13) 0.157(14) 0.122(19) 0.001(15) -0.021(12) -0.051(14)
C12 0.133(19) 0.161(14) 0.18(3) -0.03(2) 0.041(19) -0.054(18)
C13 0.050(6) 0.036(5) 0.041(5) -0.011(4) 0.006(4) 0.002(4)
C14 0.050(6) 0.029(4) 0.036(5) 0.000(3) 0.006(4) -0.009(4)
C15 0.059(7) 0.058(7) 0.054(7) -0.006(5) 0.015(5) -0.025(6)
C16 0.073(8) 0.078(8) 0.049(7) 0.004(6) 0.020(6) -0.033(7)
C17 0.066(7) 0.056(6) 0.028(5) -0.004(4) 0.016(5) -0.013(5)
C18 0.048(5) 0.027(4) 0.025(4) -0.002(3) 0.001(4) 0.001(4)
C19 0.043(5) 0.026(4) 0.023(4) 0.002(3) 0.003(3) 0.000(3)
C20 0.060(6) 0.032(4) 0.035(5) -0.008(4) 0.017(4) 0.006(4)
C21 0.053(6) 0.032(4) 0.034(5) 0.000(4) 0.009(4) 0.010(4)
C22 0.054(6) 0.044(5) 0.058(7) 0.003(5) 0.011(5) 0.015(5)
C23 0.040(6) 0.068(7) 0.070(8) 0.002(6) -0.002(5) 0.013(5)
C24 0.043(6) 0.048(6) 0.061(7) -0.009(5) -0.004(5) -0.002(5)
C25 0.036(5) 0.037(5) 0.035(5) 0.000(4) 0.006(4) 0.002(4)
C26 0.037(5) 0.033(4) 0.032(4) -0.002(3) 0.010(4) -0.001(4)
C27 0.053(6) 0.047(5) 0.027(4) -0.007(4) 0.015(4) 0.006(4)
C28 0.055(6) 0.042(5) 0.023(4) 0.008(4) 0.009(4) 0.009(4)
C29 0.107(10) 0.062(7) 0.026(5) 0.016(5) 0.015(6) 0.023(7)
C30 0.128(12) 0.056(7) 0.045(7) 0.031(6) 0.029(7) 0.030(8)
C31 0.090(9) 0.038(5) 0.041(6) 0.013(4) 0.013(6) 0.027(5)
C32 0.044(5) 0.027(4) 0.027(4) 0.010(3) 0.004(4) 0.009(3)
C33 0.041(5) 0.030(4) 0.024(4) 0.002(3) 0.001(3) 0.006(4)
C34 0.103(9) 0.053(6) 0.047(6) -0.026(4) 0.002(6) -0.014(6)

_geom_special_details            
;
 All esds (except the esd in the dihedral angle between two l.s. planes)
 are estimated using the full covariance matrix.  The cell esds are taken
 into account individually in the estimation of esds in distances, angles
 and torsion angles; correlations between esds in cell parameters are only
 used when they are defined by crystal symmetry.  An approximate (isotropic)
 treatment of cell esds is used for estimating esds involving l.s. planes.
;

loop_
_geom_bond_atom_site_label_1
_geom_bond_atom_site_label_2
_geom_bond_distance
_geom_bond_site_symmetry_2
_geom_bond_publ_flag
Sn1 O3 2.033(5) . ?
Sn1 C1 2.143(10) . ?
Sn1 O1 2.219(5) . ?
Sn1 O5 2.238(6) . ?
Sn1 O8 2.245(6) . ?
Sn1 N1 2.278(7) . ?
Sn1 O4 2.324(6) . ?
Sn1 Na1 3.5962(5) . ?
Sn2 O1 2.014(5) . ?
Sn2 C5 2.123(10) . ?
Sn2 O2 2.210(5) . ?
Sn2 O12 2.233(6) . ?
Sn2 O9 2.234(6) . ?
Sn2 N2 2.251(8) . ?
Sn2 O4 2.356(6) . ?
Sn2 Na1 3.5834(5) . ?
Sn3 O2 2.021(5) . ?
Sn3 C9 2.143(9) . ?
Sn3 O3 2.217(5) . ?
Sn3 O16 2.238(5) . ?
Sn3 O13 2.243(7) . ?
Sn3 N3 2.270(7) . ?
Sn3 O4 2.298(5) . ?
Sn3 Na1 3.5775(5) . ?
Na1 O2 2.506(6) 3_666 ?
Na1 O2 2.506(6) . ?
Na1 O1 2.576(5) . ?
Na1 O1 2.576(5) 3_666 ?
Na1 O3 2.576(6) . ?
Na1 O3 2.576(6) 3_666 ?
O4 C34 1.513(10) . ?
O5 C13 1.270(12) . ?
O6 C13 1.223(12) . ?
O7 C19 1.239(11) . ?
O8 C19 1.262(11) . ?
O9 C20 1.278(12) . ?
O10 C20 1.228(11) . ?
O11 C26 1.232(11) . ?
O12 C26 1.272(11) . ?
O13 C27 1.247(12) . ?
O14 C27 1.258(12) . ?
O15 C33 1.231(10) . ?
O16 C33 1.278(10) . ?
N1 C14 1.334(12) . ?
N1 C18 1.351(11) . ?
N2 C25 1.325(12) . ?
N2 C21 1.360(11) . ?
N3 C32 1.337(11) . ?
N3 C28 1.350(11) . ?
C1 C2B 1.482(17) . ?
C1 C2 1.511(19) . ?
C1 H1A 0.9700 . ?
C1 H1B 0.9700 . ?
C1 H1C 0.9700 . ?
C1 H1D 0.9700 . ?
C2 C3 1.526(19) . ?
C2 H2A 0.9700 . ?
C2 H2B 0.9700 . ?
C3 C4 1.51(2) . ?
C3 H3A 0.9700 . ?
C3 H3B 0.9700 . ?
C4 H4A 0.9600 . ?
C4 H4B 0.9600 . ?
C4 H4C 0.9600 . ?
C2B C3B 1.533(18) . ?
C2B H2C 0.9700 . ?
C2B H2D 0.9700 . ?
C3B C4B 1.50(2) . ?
C3B H3C 0.9700 . ?
C3B H3D 0.9700 . ?
C4B H4D 0.9600 . ?
C4B H4E 0.9600 . ?
C4B H4F 0.9600 . ?
C5 C6 1.508(16) . ?
C5 H5A 0.9700 . ?
C5 H5B 0.9700 . ?
C6 C7 1.56(3) . ?
C6 H6A 0.9700 . ?
C6 H6B 0.9700 . ?
C7 C8B 1.493(19) . ?
C7 C8 1.485(19) . ?
C7 H7A 0.9700 . ?
C7 H7B 0.9700 . ?
C7 H7C 0.9700 . ?
C7 H7D 0.9700 . ?
C8 H8A 0.9600 . ?
C8 H8B 0.9600 . ?
C8 H8C 0.9600 . ?
C8B H8D 0.9600 . ?
C8B H8E 0.9600 . ?
C8B H8F 0.9600 . ?
C9 C10 1.519(13) . ?
C9 H9A 0.9700 . ?
C9 H9B 0.9700 . ?
C10 C11 1.504(14) . ?
C10 H10A 0.9700 . ?
C10 H10B 0.9700 . ?
C11 C12 1.487(17) . ?
C11 H11A 0.9700 . ?
C11 H11B 0.9700 . ?
C12 H12A 0.9600 . ?
C12 H12B 0.9600 . ?
C12 H12C 0.9600 . ?
C13 C14 1.529(13) . ?
C14 C15 1.365(15) . ?
C15 C16 1.369(18) . ?
C15 H15A 0.9300 . ?
C16 C17 1.405(16) . ?
C16 H16A 0.9300 . ?
C17 C18 1.344(13) . ?
C17 H17A 0.9300 . ?
C18 C19 1.518(12) . ?
C20 C21 1.508(14) . ?
C21 C22 1.354(15) . ?
C22 C23 1.393(17) . ?
C22 H22A 0.9300 . ?
C23 C24 1.370(15) . ?
C23 H23A 0.9300 . ?
C24 C25 1.392(14) . ?
C24 H24A 0.9300 . ?
C25 C26 1.525(12) . ?
C27 C28 1.513(13) . ?
C28 C29 1.374(14) . ?
C29 C30 1.374(17) . ?
C29 H29A 0.9300 . ?
C30 C31 1.368(16) . ?
C30 H30A 0.9300 . ?
C31 C32 1.394(12) . ?
C31 H31A 0.9300 . ?
C32 C33 1.495(11) . ?
C34 H34A 0.9600 . ?
C34 H34B 0.9600 . ?
C34 H34C 0.9600 . ?

loop_
_geom_angle_atom_site_label_1
_geom_angle_atom_site_label_2
_geom_angle_atom_site_label_3
_geom_angle
_geom_angle_site_symmetry_1
_geom_angle_site_symmetry_3
_geom_angle_publ_flag
O3 Sn1 C1 173.3(4) . . ?
O3 Sn1 O1 84.1(2) . . ?
C1 Sn1 O1 90.2(4) . . ?
O3 Sn1 O5 89.0(2) . . ?
C1 Sn1 O5 94.1(4) . . ?
O1 Sn1 O5 147.6(2) . . ?
O3 Sn1 O8 84.4(2) . . ?
C1 Sn1 O8 97.0(4) . . ?
O1 Sn1 O8 71.7(2) . . ?
O5 Sn1 O8 139.1(2) . . ?
O3 Sn1 N1 86.0(2) . . ?
C1 Sn1 N1 100.6(4) . . ?
O1 Sn1 N1 140.7(2) . . ?
O5 Sn1 N1 69.8(2) . . ?
O8 Sn1 N1 69.5(2) . . ?
O3 Sn1 O4 72.7(2) . . ?
C1 Sn1 O4 102.1(4) . . ?
O1 Sn1 O4 69.0(2) . . ?
O5 Sn1 O4 78.8(2) . . ?
O8 Sn1 O4 135.9(2) . . ?
N1 Sn1 O4 142.1(2) . . ?
O3 Sn1 Na1 44.51(16) . . ?
C1 Sn1 Na1 131.5(4) . . ?
O1 Sn1 Na1 45.31(14) . . ?
O5 Sn1 Na1 133.22(17) . . ?
O8 Sn1 Na1 56.73(15) . . ?
N1 Sn1 Na1 105.14(16) . . ?
O4 Sn1 Na1 81.32(13) . . ?
O1 Sn2 C5 173.2(3) . . ?
O1 Sn2 O2 82.3(2) . . ?
C5 Sn2 O2 92.3(3) . . ?
O1 Sn2 O12 85.3(2) . . ?
C5 Sn2 O12 97.3(4) . . ?
O2 Sn2 O12 73.5(2) . . ?
O1 Sn2 O9 90.5(2) . . ?
C5 Sn2 O9 91.5(4) . . ?
O2 Sn2 O9 144.9(2) . . ?
O12 Sn2 O9 140.3(2) . . ?
O1 Sn2 N2 84.6(2) . . ?
C5 Sn2 N2 102.2(3) . . ?
O2 Sn2 N2 141.9(2) . . ?
O12 Sn2 N2 69.9(2) . . ?
O9 Sn2 N2 70.4(2) . . ?
O1 Sn2 O4 71.7(2) . . ?
C5 Sn2 O4 102.5(3) . . ?
O2 Sn2 O4 68.95(19) . . ?
O12 Sn2 O4 137.9(2) . . ?
O9 Sn2 O4 76.2(2) . . ?
N2 Sn2 O4 138.6(2) . . ?
O1 Sn2 Na1 44.68(15) . . ?
C5 Sn2 Na1 132.1(3) . . ?
O2 Sn2 Na1 43.74(14) . . ?
O12 Sn2 Na1 58.28(17) . . ?
O9 Sn2 Na1 134.49(19) . . ?
N2 Sn2 Na1 105.43(17) . . ?
O4 Sn2 Na1 81.22(13) . . ?
O2 Sn3 C9 174.2(3) . . ?
O2 Sn3 O3 83.1(2) . . ?
C9 Sn3 O3 92.2(3) . . ?
O2 Sn3 O16 84.2(2) . . ?
C9 Sn3 O16 97.6(4) . . ?
O3 Sn3 O16 71.25(19) . . ?
O2 Sn3 O13 89.0(2) . . ?
C9 Sn3 O13 93.2(4) . . ?
O3 Sn3 O13 147.2(2) . . ?
O16 Sn3 O13 139.6(2) . . ?
O2 Sn3 N3 85.2(2) . . ?
C9 Sn3 N3 100.5(3) . . ?
O3 Sn3 N3 140.0(2) . . ?
O16 Sn3 N3 69.6(2) . . ?
O13 Sn3 N3 70.2(2) . . ?
O2 Sn3 O4 73.3(2) . . ?
C9 Sn3 O4 102.0(3) . . ?
O3 Sn3 O4 70.07(19) . . ?
O16 Sn3 O4 137.0(2) . . ?
O13 Sn3 O4 77.2(2) . . ?
N3 Sn3 O4 141.1(2) . . ?
O2 Sn3 Na1 42.85(16) . . ?
C9 Sn3 Na1 134.2(3) . . ?
O3 Sn3 Na1 45.72(15) . . ?
O16 Sn3 Na1 57.31(15) . . ?
O13 Sn3 Na1 131.46(19) . . ?
N3 Sn3 Na1 103.91(18) . . ?
O4 Sn3 Na1 82.07(14) . . ?
O2 Na1 O2 180.0 3_666 . ?
O2 Na1 O1 113.56(17) 3_666 . ?
O2 Na1 O1 66.44(17) . . ?
O2 Na1 O1 66.44(17) 3_666 3_666 ?
O2 Na1 O1 113.56(17) . 3_666 ?
O1 Na1 O1 180.0 . 3_666 ?
O2 Na1 O3 112.72(17) 3_666 . ?
O2 Na1 O3 67.28(17) . . ?
O1 Na1 O3 67.18(17) . . ?
O1 Na1 O3 112.82(17) 3_666 . ?
O2 Na1 O3 67.28(17) 3_666 3_666 ?
O2 Na1 O3 112.71(17) . 3_666 ?
O1 Na1 O3 112.82(17) . 3_666 ?
O1 Na1 O3 67.18(17) 3_666 3_666 ?
O3 Na1 O3 180.0 . 3_666 ?
O2 Na1 Sn3 146.73(12) 3_666 . ?
O2 Na1 Sn3 33.27(12) . . ?
O1 Na1 Sn3 74.28(13) . . ?
O1 Na1 Sn3 105.72(13) 3_666 . ?
O3 Na1 Sn3 38.02(11) . . ?
O3 Na1 Sn3 141.97(11) 3_666 . ?
O2 Na1 Sn3 33.27(12) 3_666 3_666 ?
O2 Na1 Sn3 146.73(12) . 3_666 ?
O1 Na1 Sn3 105.72(13) . 3_666 ?
O1 Na1 Sn3 74.28(13) 3_666 3_666 ?
O3 Na1 Sn3 141.97(11) . 3_666 ?
O3 Na1 Sn3 38.03(11) 3_666 3_666 ?
Sn3 Na1 Sn3 180.0 . 3_666 ?
O2 Na1 Sn2 37.57(12) 3_666 3_666 ?
O2 Na1 Sn2 142.43(12) . 3_666 ?
O1 Na1 Sn2 146.63(12) . 3_666 ?
O1 Na1 Sn2 33.37(12) 3_666 3_666 ?
O3 Na1 Sn2 104.35(12) . 3_666 ?
O3 Na1 Sn2 75.65(12) 3_666 3_666 ?
Sn3 Na1 Sn2 119.968(13) . 3_666 ?
Sn3 Na1 Sn2 60.031(12) 3_666 3_666 ?
O2 Na1 Sn2 142.43(12) 3_666 . ?
O2 Na1 Sn2 37.57(12) . . ?
O1 Na1 Sn2 33.37(12) . . ?
O1 Na1 Sn2 146.63(12) 3_666 . ?
O3 Na1 Sn2 75.65(12) . . ?
O3 Na1 Sn2 104.35(12) 3_666 . ?
Sn3 Na1 Sn2 60.032(12) . . ?
Sn3 Na1 Sn2 119.969(13) 3_666 . ?
Sn2 Na1 Sn2 180.000(14) 3_666 . ?
O2 Na1 Sn1 105.33(12) 3_666 . ?
O2 Na1 Sn1 74.67(12) . . ?
O1 Na1 Sn1 37.78(12) . . ?
O1 Na1 Sn1 142.22(12) 3_666 . ?
O3 Na1 Sn1 33.58(12) . . ?
O3 Na1 Sn1 146.42(12) 3_666 . ?
Sn3 Na1 Sn1 59.910(12) . . ?
Sn3 Na1 Sn1 120.090(12) 3_666 . ?
Sn2 Na1 Sn1 119.528(12) 3_666 . ?
Sn2 Na1 Sn1 60.471(12) . . ?
O2 Na1 Sn1 74.67(12) 3_666 3_666 ?
O2 Na1 Sn1 105.33(12) . 3_666 ?
O1 Na1 Sn1 142.22(12) . 3_666 ?
O1 Na1 Sn1 37.78(12) 3_666 3_666 ?
O3 Na1 Sn1 146.42(12) . 3_666 ?
O3 Na1 Sn1 33.58(12) 3_666 3_666 ?
Sn3 Na1 Sn1 120.090(12) . 3_666 ?
Sn3 Na1 Sn1 59.910(12) 3_666 3_666 ?
Sn2 Na1 Sn1 60.472(12) 3_666 3_666 ?
Sn2 Na1 Sn1 119.528(12) . 3_666 ?
Sn1 Na1 Sn1 180.0 . 3_666 ?
Sn2 O1 Sn1 117.2(3) . . ?
Sn2 O1 Na1 102.0(2) . . ?
Sn1 O1 Na1 96.91(19) . . ?
Sn3 O2 Sn2 115.6(2) . . ?
Sn3 O2 Na1 103.9(2) . . ?
Sn2 O2 Na1 98.7(2) . . ?
Sn1 O3 Sn3 114.8(2) . . ?
Sn1 O3 Na1 101.9(2) . . ?
Sn3 O3 Na1 96.26(19) . . ?
C34 O4 Sn3 117.5(7) . . ?
C34 O4 Sn1 115.9(6) . . ?
Sn3 O4 Sn1 101.6(2) . . ?
C34 O4 Sn2 117.3(7) . . ?
Sn3 O4 Sn2 100.7(2) . . ?
Sn1 O4 Sn2 101.2(2) . . ?
C13 O5 Sn1 122.3(6) . . ?
C19 O8 Sn1 122.3(5) . . ?
C20 O9 Sn2 121.5(6) . . ?
C26 O12 Sn2 122.3(5) . . ?
C27 O13 Sn3 121.4(6) . . ?
C33 O16 Sn3 122.3(5) . . ?
C14 N1 C18 119.9(8) . . ?
C14 N1 Sn1 120.0(6) . . ?
C18 N1 Sn1 120.1(6) . . ?
C25 N2 C21 119.7(8) . . ?
C25 N2 Sn2 120.3(6) . . ?
C21 N2 Sn2 119.8(6) . . ?
C32 N3 C28 121.5(7) . . ?
C32 N3 Sn3 119.4(5) . . ?
C28 N3 Sn3 119.0(6) . . ?
C2B C1 Sn1 121.6(12) . . ?
C2 C1 Sn1 116.6(13) . . ?
C2 C1 H1A 108.1 . . ?
Sn1 C1 H1A 108.1 . . ?
C2 C1 H1B 108.1 . . ?
Sn1 C1 H1B 108.1 . . ?
H1A C1 H1B 107.3 . . ?
C2B C1 H1C 106.9 . . ?
Sn1 C1 H1C 106.9 . . ?
C2B C1 H1D 106.9 . . ?
Sn1 C1 H1D 106.9 . . ?
H1C C1 H1D 106.7 . . ?
C1 C2 C3 109.2(18) . . ?
C1 C2 H2A 109.8 . . ?
C3 C2 H2A 109.8 . . ?
C1 C2 H2B 109.8 . . ?
C3 C2 H2B 109.8 . . ?
H2A C2 H2B 108.3 . . ?
C4 C3 C2 108.1(18) . . ?
C4 C3 H3A 110.1 . . ?
C2 C3 H3A 110.1 . . ?
C4 C3 H3B 110.1 . . ?
C2 C3 H3B 110.1 . . ?
H3A C3 H3B 108.4 . . ?
C3 C4 H4A 109.5 . . ?
C3 C4 H4B 109.5 . . ?
H4A C4 H4B 109.5 . . ?
C3 C4 H4C 109.5 . . ?
H4A C4 H4C 109.5 . . ?
H4B C4 H4C 109.5 . . ?
C1 C2B C3B 110.6(16) . . ?
C1 C2B H2C 109.5 . . ?
C3B C2B H2C 109.5 . . ?
C1 C2B H2D 109.5 . . ?
C3B C2B H2D 109.5 . . ?
H2C C2B H2D 108.1 . . ?
C4B C3B C2B 109.7(18) . . ?
C4B C3B H3C 109.7 . . ?
C2B C3B H3C 109.7 . . ?
C4B C3B H3D 109.7 . . ?
C2B C3B H3D 109.7 . . ?
H3C C3B H3D 108.2 . . ?
C3B C4B H4D 109.5 . . ?
C3B C4B H4E 109.5 . . ?
H4D C4B H4E 109.5 . . ?
C3B C4B H4F 109.5 . . ?
H4D C4B H4F 109.5 . . ?
H4E C4B H4F 109.5 . . ?
C6 C5 Sn2 119.9(9) . . ?
C6 C5 H5A 107.3 . . ?
Sn2 C5 H5A 107.3 . . ?
C6 C5 H5B 107.3 . . ?
Sn2 C5 H5B 107.3 . . ?
H5A C5 H5B 106.9 . . ?
C7 C6 C5 110.5(13) . . ?
C7 C6 H6A 109.5 . . ?
C5 C6 H6A 109.5 . . ?
C7 C6 H6B 109.5 . . ?
C5 C6 H6B 109.5 . . ?
H6A C6 H6B 108.1 . . ?
C8B C7 C6 108(2) . . ?
C8 C7 C6 108(2) . . ?
C8 C7 H7A 110.1 . . ?
C6 C7 H7A 110.1 . . ?
C8 C7 H7B 110.1 . . ?
C6 C7 H7B 110.1 . . ?
H7A C7 H7B 108.4 . . ?
C8B C7 H7C 110.2 . . ?
C6 C7 H7C 110.2 . . ?
C8B C7 H7D 110.2 . . ?
C6 C7 H7D 110.2 . . ?
H7C C7 H7D 108.5 . . ?
C7 C8 H8A 109.5 . . ?
C7 C8 H8B 109.5 . . ?
H8A C8 H8B 109.5 . . ?
C7 C8 H8C 109.5 . . ?
H8A C8 H8C 109.5 . . ?
H8B C8 H8C 109.5 . . ?
C7 C8B H8D 109.5 . . ?
C7 C8B H8E 109.5 . . ?
H8D C8B H8E 109.5 . . ?
C7 C8B H8F 109.5 . . ?
H8D C8B H8F 109.5 . . ?
H8E C8B H8F 109.5 . . ?
C10 C9 Sn3 116.8(8) . . ?
C10 C9 H9A 108.1 . . ?
Sn3 C9 H9A 108.1 . . ?
C10 C9 H9B 108.1 . . ?
Sn3 C9 H9B 108.1 . . ?
H9A C9 H9B 107.3 . . ?
C11 C10 C9 111.3(12) . . ?
C11 C10 H10A 109.4 . . ?
C9 C10 H10A 109.4 . . ?
C11 C10 H10B 109.4 . . ?
C9 C10 H10B 109.4 . . ?
H10A C10 H10B 108.0 . . ?
C12 C11 C10 112.5(15) . . ?
C12 C11 H11A 109.1 . . ?
C10 C11 H11A 109.1 . . ?
C12 C11 H11B 109.1 . . ?
C10 C11 H11B 109.1 . . ?
H11A C11 H11B 107.8 . . ?
C11 C12 H12A 109.5 . . ?
C11 C12 H12B 109.5 . . ?
H12A C12 H12B 109.5 . . ?
C11 C12 H12C 109.5 . . ?
H12A C12 H12C 109.5 . . ?
H12B C12 H12C 109.5 . . ?
O6 C13 O5 126.2(10) . . ?
O6 C13 C14 118.6(10) . . ?
O5 C13 C14 115.2(8) . . ?
N1 C14 C15 121.4(9) . . ?
N1 C14 C13 112.5(8) . . ?
C15 C14 C13 126.1(9) . . ?
C14 C15 C16 119.4(10) . . ?
C14 C15 H15A 120.3 . . ?
C16 C15 H15A 120.3 . . ?
C15 C16 C17 118.6(11) . . ?
C15 C16 H16A 120.7 . . ?
C17 C16 H16A 120.7 . . ?
C18 C17 C16 119.4(10) . . ?
C18 C17 H17A 120.3 . . ?
C16 C17 H17A 120.3 . . ?
N1 C18 C17 121.2(9) . . ?
N1 C18 C19 111.8(8) . . ?
C17 C18 C19 127.0(8) . . ?
O7 C19 O8 125.6(8) . . ?
O7 C19 C18 118.3(8) . . ?
O8 C19 C18 116.0(7) . . ?
O10 C20 O9 124.5(10) . . ?
O10 C20 C21 119.4(10) . . ?
O9 C20 C21 116.0(8) . . ?
N2 C21 C22 121.5(9) . . ?
N2 C21 C20 112.2(8) . . ?
C22 C21 C20 126.3(9) . . ?
C21 C22 C23 118.9(10) . . ?
C21 C22 H22A 120.6 . . ?
C23 C22 H22A 120.6 . . ?
C24 C23 C22 119.9(10) . . ?
C24 C23 H23A 120.0 . . ?
C22 C23 H23A 120.0 . . ?
C23 C24 C25 118.2(10) . . ?
C23 C24 H24A 120.9 . . ?
C25 C24 H24A 120.9 . . ?
N2 C25 C24 121.7(9) . . ?
N2 C25 C26 113.0(8) . . ?
C24 C25 C26 125.3(9) . . ?
O11 C26 O12 125.7(8) . . ?
O11 C26 C25 119.9(8) . . ?
O12 C26 C25 114.3(7) . . ?
O13 C27 O14 124.9(9) . . ?
O13 C27 C28 117.0(8) . . ?
O14 C27 C28 117.9(9) . . ?
N3 C28 C29 120.5(9) . . ?
N3 C28 C27 112.3(7) . . ?
C29 C28 C27 127.1(9) . . ?
C28 C29 C30 118.6(10) . . ?
C28 C29 H29A 120.7 . . ?
C30 C29 H29A 120.7 . . ?
C31 C30 C29 120.8(10) . . ?
C31 C30 H30A 119.6 . . ?
C29 C30 H30A 119.6 . . ?
C30 C31 C32 118.9(10) . . ?
C30 C31 H31A 120.5 . . ?
C32 C31 H31A 120.5 . . ?
N3 C32 C31 119.6(9) . . ?
N3 C32 C33 113.7(7) . . ?
C31 C32 C33 126.6(9) . . ?
O15 C33 O16 124.7(8) . . ?
O15 C33 C32 120.2(8) . . ?
O16 C33 C32 114.8(7) . . ?
O4 C34 H34A 109.5 . . ?
O4 C34 H34B 109.5 . . ?
H34A C34 H34B 109.5 . . ?
O4 C34 H34C 109.5 . . ?
H34A C34 H34C 109.5 . . ?
H34B C34 H34C 109.5 . . ?

_refine_diff_density_max         2.553
_refine_diff_density_min         -2.940
_refine_diff_density_rms         0.209

_shelx_res_file                  
;

TITL 1 in P2(1)/n
    x_sq.res
    created by SHELXL-2016/6 at 14:43:56 on 31-Jul-2019
CELL 1.54178  12.9255  19.9189  18.8428  90.000  95.488  90.000
ZERR   2.00   0.0002   0.0002   0.0003   0.000   0.001   0.000
LATT  1
SYMM 0.5-X, 0.5+Y, 0.5-Z
SFAC C N O NA SN H
UNIT 148 12 76 2 12 218
L.S. 25 0   76
BOND $h
FMAP 2
PLAN 140
OMIT -9 2 4
OMIT -1 0 1
SIMU 0.04 0.08 3.8 c2 > c4b
ISOR 0.01 c2 > C4b
OMIT 1 1 0
OMIT 0 2 1
OMIT -9 2 14
SIMU 0.02 0.04 3.8 c7 > c8b
OMIT 1 0 1
REM simu 0.02 0.04 3.8 o18 > c36b
REM simu 0.02 0.04 3.8 o19 > c37B
REM isor 0.01 o17 > c37
ISOR 0.01 c34
DELU 0.001 C34 O4
DELU 0.001 C11 C12 C1 C2B
ACTA
DFIX 1.52 0.02 C1 C2 C2 C3 C3 C4 c1 c2b c2b c3b c3b c4b
DANG 2.45 0.02 C1 C3 C2 C4 c6 c8 c6 c8b c1 c3b c2b c4b
DFIX 1.52 0.02 C9 C10 C10 C11 C11 C12 c7 c8 c7 c8b
DANG 2.45 0.02 C9 C11 C10 C12
REM DFIX 1.42 0.02 O18 C36 o19 c37 o18b c36b o19b c37b
DFIX 1.42 0.02 O4 C34
ABIN
WGHT    0.000000   90.000000
FVAR       0.07592
SN1   5    0.433251    0.325328    0.479706    11.00000    0.04424    0.01529 =
         0.02366   -0.00012    0.00664    0.00090
SN2   5    0.602451    0.403818    0.362036    11.00000    0.03860    0.02605 =
         0.01973   -0.00332    0.00584    0.00257
SN3   5    0.331592    0.445153    0.349442    11.00000    0.03570    0.02183 =
         0.02297   -0.00072   -0.00025   -0.00125
NA1   4    0.500000    0.500000    0.500000    10.50000    0.07760    0.03434 =
         0.03843   -0.01788    0.00188   -0.00156
O1    3    0.572892    0.386115    0.463402    11.00000    0.03141    0.02641 =
         0.02414   -0.00147    0.01021   -0.00256
O2    3    0.478756    0.479647    0.368153    11.00000    0.02683    0.02106 =
         0.03035   -0.00300   -0.00012    0.00293
O3    3    0.356424    0.413785    0.462678    11.00000    0.04840    0.02005 =
         0.01524    0.00312    0.00376    0.00514
O4    3    0.437966    0.352551    0.360121    11.00000    0.04375    0.02148 =
         0.02337   -0.00175    0.00441    0.00330
O5    3    0.292252    0.271548    0.430421    11.00000    0.05813    0.03416 =
         0.02805   -0.00703    0.00948   -0.00856
O6    3    0.144807    0.218016    0.444693    11.00000    0.06333    0.08785 =
         0.06519   -0.03507    0.00320   -0.03194
O7    3    0.462877    0.400626    0.694827    11.00000    0.06542    0.04065 =
         0.02229   -0.00479    0.00550   -0.00936
O8    3    0.492108    0.371638    0.584502    11.00000    0.04523    0.03762 =
         0.02097   -0.00287    0.00652   -0.00836
O9    3    0.635655    0.294954    0.346818    11.00000    0.05465    0.02882 =
         0.04543   -0.01375    0.00171    0.00387
O10   3    0.748998    0.211070    0.356636    11.00000    0.08831    0.03518 =
         0.07494   -0.01347    0.00814    0.01568
O11   3    0.818373    0.545296    0.464967    11.00000    0.05279    0.03371 =
         0.05447   -0.01029   -0.00243   -0.00647
O12   3    0.680592    0.497097    0.405571    11.00000    0.03916    0.02337 =
         0.04221   -0.00396   -0.00343   -0.00062
O13   3    0.361818    0.424418    0.236277    11.00000    0.06312    0.03302 =
         0.03073   -0.00665    0.00372    0.00487
O14   3    0.363985    0.460632    0.124979    11.00000    0.12392    0.07298 =
         0.02901   -0.00580    0.02682    0.02101
O15   3    0.267878    0.641008    0.430256    11.00000    0.06965    0.02761 =
         0.03439   -0.00390    0.00482    0.01478
O16   3    0.292633    0.531352    0.418232    11.00000    0.04999    0.02645 =
         0.01961    0.00065    0.00754    0.01111
N1    2    0.320981    0.304948    0.563273    11.00000    0.05146    0.02051 =
         0.02192    0.00228    0.01079   -0.00200
N2    2    0.768492    0.381687    0.402402    11.00000    0.04538    0.02469 =
         0.02583   -0.00295    0.00739    0.00354
N3    2    0.302841    0.539486    0.282872    11.00000    0.04050    0.02771 =
         0.02288    0.00309    0.00608    0.00519
C1    1    0.526891    0.236417    0.489547    11.00000    0.09940    0.03920 =
         0.05429    0.01406    0.01722    0.03229
AFIX  23
PART   1
H1A   6    0.565732    0.233507    0.448081    10.50000   -1.20000
H1B   6    0.576927    0.241484    0.530962    10.50000   -1.20000
AFIX  23
PART   2
H1C   6    0.529199    0.218489    0.441861    10.50000   -1.20000
H1D   6    0.597027    0.250507    0.505755    10.50000   -1.20000
AFIX   0
PART 0
PART   1
C2    1    0.470245    0.170770    0.496553    10.50000    0.12638    0.11323 =
         0.12963    0.00790    0.01030    0.00795
AFIX  23
H2A   6    0.418425    0.164939    0.456275    10.50000   -1.20000
H2B   6    0.435077    0.170990    0.539780    10.50000   -1.20000
AFIX   0
C3    1    0.548353    0.113200    0.499043    10.50000    0.13392    0.12228 =
         0.13713    0.00498    0.01532    0.00756
AFIX  23
H3A   6    0.529704    0.081938    0.460460    10.50000   -1.20000
H3B   6    0.617387    0.130443    0.493785    10.50000   -1.20000
AFIX   0
C4    1    0.546962    0.078015    0.570180    10.50000    0.18017    0.17486 =
         0.17147    0.00498    0.00402    0.00720
AFIX  33
H4A   6    0.595702    0.041527    0.572840    10.50000   -1.50000
H4B   6    0.565828    0.109267    0.608000    10.50000   -1.50000
H4C   6    0.478474    0.060944    0.574800    10.50000   -1.50000
AFIX   0
PART   2
C2B   1    0.501153    0.179707    0.535683    10.50000    0.09182    0.05998 =
         0.09159    0.02963    0.01322    0.00420
AFIX  23
H2C   6    0.449861    0.151066    0.509809    10.50000   -1.20000
H2D   6    0.471419    0.196924    0.577397    10.50000   -1.20000
AFIX   0
C3B   1    0.598751    0.138563    0.559125    10.50000    0.12727    0.11608 =
         0.12286    0.01156    0.01179    0.00785
AFIX  23
H3C   6    0.651573    0.167567    0.582815    10.50000   -1.20000
H3D   6    0.582089    0.104109    0.592587    10.50000   -1.20000
AFIX   0
C4B   1    0.639266    0.106612    0.495265    10.50000    0.16319    0.15751 =
         0.16764    0.01007    0.02152    0.01592
AFIX  33
H4D   6    0.700345    0.080897    0.510106    10.50000   -1.50000
H4E   6    0.587042    0.077589    0.472273    10.50000   -1.50000
H4F   6    0.656353    0.140889    0.462525    10.50000   -1.50000
AFIX   0
PART   0
C5    1    0.614234    0.424037    0.252486    11.00000    0.05533    0.06186 =
         0.02976    0.00008    0.02148   -0.00293
AFIX  23
H5A   6    0.561434    0.397500    0.225288    11.00000   -1.20000
H5B   6    0.595949    0.470814    0.244286    11.00000   -1.20000
AFIX   0
C6    1    0.715533    0.411944    0.220921    11.00000    0.07528    0.11794 =
         0.06140    0.01231    0.03246    0.01397
AFIX  23
H6A   6    0.769889    0.438797    0.246091    11.00000   -1.20000
H6B   6    0.734845    0.365053    0.226556    11.00000   -1.20000
AFIX   0
C7    1    0.705274    0.430743    0.140095    11.00000    0.18587    0.20847 =
         0.11771    0.05231    0.10705    0.04114
AFIX  23
PART   1
H7A   6    0.661395    0.398388    0.113081    10.50000   -1.20000
H7B   6    0.674023    0.474821    0.133188    10.50000   -1.20000
AFIX  23
PART   2
H7C   6    0.637252    0.417988    0.118000    10.50000   -1.20000
H7D   6    0.713636    0.478776    0.134384    10.50000   -1.20000
AFIX   0
PART 0
PART   1
C8    1    0.810958    0.430607    0.115357    10.50000    0.20696    0.22252 =
         0.13542    0.04967    0.12772    0.01989
AFIX  33
H8A   6    0.806410    0.442068    0.065669    10.50000   -1.50000
H8B   6    0.853684    0.462904    0.142219    10.50000   -1.50000
H8C   6    0.841104    0.386760    0.122188    10.50000   -1.50000
AFIX   0
PART   2
C8B   1    0.788113    0.393928    0.106018    10.50000    0.20653    0.21949 =
         0.14020    0.03114    0.10922   -0.01574
AFIX  33
H8D   6    0.783588    0.404603    0.056134    10.50000   -1.50000
H8E   6    0.855050    0.407021    0.128159    10.50000   -1.50000
H8F   6    0.778979    0.346483    0.111842    10.50000   -1.50000
AFIX   0
PART   0
C9    1    0.180240    0.400339    0.336559    11.00000    0.03263    0.05176 =
         0.05800   -0.00554   -0.01350   -0.00848
AFIX  23
H9A   6    0.186865    0.353817    0.351519    11.00000   -1.20000
H9B   6    0.137117    0.422711    0.368711    11.00000   -1.20000
AFIX   0
C10   1    0.123515    0.402028    0.262158    11.00000    0.07100    0.14399 =
         0.07708    0.02173   -0.02197   -0.03998
AFIX  23
H10A  6    0.114868    0.448277    0.246592    11.00000   -1.20000
H10B  6    0.164881    0.379096    0.229311    11.00000   -1.20000
AFIX   0
C11   1    0.018669    0.369009    0.260524    11.00000    0.09514    0.15715 =
         0.12241    0.00121   -0.02069   -0.05119
AFIX  23
H11A  6   -0.013184    0.381136    0.303297    11.00000   -1.20000
H11B  6   -0.025518    0.385730    0.219845    11.00000   -1.20000
AFIX   0
C12   1    0.025031    0.294628    0.255878    11.00000    0.13317    0.16081 =
         0.17945   -0.02904    0.04068   -0.05369
AFIX  33
H12A  6   -0.043478    0.275841    0.254983    11.00000   -1.50000
H12B  6    0.055174    0.282307    0.213107    11.00000   -1.50000
H12C  6    0.067505    0.277714    0.296544    11.00000   -1.50000
AFIX   0
C13   1    0.221383    0.250451    0.467036    11.00000    0.04972    0.03577 =
         0.04129   -0.01139    0.00621    0.00175
C14   1    0.233717    0.270549    0.545730    11.00000    0.05021    0.02893 =
         0.03554    0.00003    0.00599   -0.00877
C15   1    0.167533    0.254451    0.595408    11.00000    0.05939    0.05795 =
         0.05389   -0.00559    0.01493   -0.02468
AFIX  43
H15A  6    0.109153    0.228175    0.582893    11.00000   -1.20000
AFIX   0
C16   1    0.187926    0.277360    0.663834    11.00000    0.07338    0.07810 =
         0.04887    0.00400    0.02013   -0.03296
AFIX  43
H16A  6    0.142728    0.268082    0.698116    11.00000   -1.20000
AFIX   0
C17   1    0.278565    0.315173    0.681147    11.00000    0.06575    0.05623 =
         0.02772   -0.00357    0.01630   -0.01277
AFIX  43
H17A  6    0.294824    0.330673    0.727427    11.00000   -1.20000
AFIX   0
C18   1    0.341570    0.328753    0.630249    11.00000    0.04782    0.02689 =
         0.02536   -0.00215    0.00135    0.00084
C19   1    0.441000    0.369788    0.638270    11.00000    0.04324    0.02563 =
         0.02316    0.00154    0.00295    0.00002
C20   1    0.725191    0.269972    0.365460    11.00000    0.06037    0.03183 =
         0.03537   -0.00813    0.01723    0.00590
C21   1    0.805740    0.318034    0.399076    11.00000    0.05327    0.03217 =
         0.03414   -0.00034    0.00872    0.00965
C22   1    0.904079    0.302359    0.424933    11.00000    0.05400    0.04449 =
         0.05831    0.00290    0.01136    0.01528
AFIX  43
H22A  6    0.928856    0.258752    0.421587    11.00000   -1.20000
AFIX   0
C23   1    0.967522    0.352671    0.456638    11.00000    0.04028    0.06783 =
         0.06986    0.00186   -0.00203    0.01349
AFIX  43
H23A  6    1.035035    0.342699    0.475200    11.00000   -1.20000
AFIX   0
C24   1    0.930378    0.416880    0.460458    11.00000    0.04342    0.04755 =
         0.06141   -0.00855   -0.00353   -0.00181
AFIX  43
H24A  6    0.972253    0.451139    0.480724    11.00000   -1.20000
AFIX   0
C25   1    0.828326    0.429456    0.433204    11.00000    0.03602    0.03731 =
         0.03469   -0.00046    0.00603    0.00171
C26   1    0.773570    0.497187    0.434626    11.00000    0.03720    0.03307 =
         0.03157   -0.00182    0.00964   -0.00144
C27   1    0.346692    0.468108    0.189058    11.00000    0.05338    0.04739 =
         0.02714   -0.00710    0.01463    0.00628
C28   1    0.313355    0.536861    0.212353    11.00000    0.05514    0.04227 =
         0.02313    0.00777    0.00854    0.00907
C29   1    0.298398    0.593317    0.170753    11.00000    0.10732    0.06156 =
         0.02614    0.01578    0.01526    0.02344
AFIX  43
H29A  6    0.305207    0.591592    0.122097    11.00000   -1.20000
AFIX   0
C30   1    0.273159    0.652391    0.202589    11.00000    0.12752    0.05555 =
         0.04492    0.03124    0.02893    0.02956
AFIX  43
H30A  6    0.262159    0.690949    0.175068    11.00000   -1.20000
AFIX   0
C31   1    0.264010    0.655193    0.274262    11.00000    0.08991    0.03771 =
         0.04082    0.01302    0.01334    0.02715
AFIX  43
H31A  6    0.247908    0.695427    0.295702    11.00000   -1.20000
AFIX   0
C32   1    0.279212    0.596774    0.314636    11.00000    0.04436    0.02729 =
         0.02688    0.01039    0.00397    0.00924
C33   1    0.276948    0.590604    0.393566    11.00000    0.04120    0.03049 =
         0.02424    0.00175    0.00136    0.00580
C34   1    0.414555    0.295747    0.307716    11.00000    0.10339    0.05295 =
         0.04741   -0.02640    0.00233   -0.01412
AFIX  33
H34A  6    0.464162    0.260318    0.317726    11.00000   -1.50000
H34B  6    0.345829    0.278966    0.312085    11.00000   -1.50000
H34C  6    0.418820    0.311919    0.260091    11.00000   -1.50000

AFIX   0
HKLF 4


REM  1 in P2(1)/n
REM R1 =  0.0652 for    7818 Fo > 4sig(Fo)  and  0.0769 for all    9410 data
REM    547 parameters refined using    173 restraints

END

WGHT      0.1295     10.8229

REM Highest difference peak  2.553,  deepest hole -2.940,  1-sigma level  0.209
Q1    1   0.4088  0.2659  0.2613  11.00000  0.05    2.55
Q2    1   0.2648  0.4441  0.3387  11.00000  0.05    1.73
Q3    1   0.6792  0.4055  0.3771  11.00000  0.05    1.68
Q4    1   0.3624  0.3923  0.3991  11.00000  0.05    1.50
Q5    1   0.3626  0.3248  0.4631  11.00000  0.05    1.48
Q6    1   0.3986  0.3712  0.4212  11.00000  0.05    1.42
Q7    1   0.5862  0.4578  0.3124  11.00000  0.05    1.24
Q8    1   0.5329  0.4052  0.3487  11.00000  0.05    1.20
Q9    1   0.5077  0.3262  0.4933  11.00000  0.05    1.15
Q10   1   0.4649  0.2831  0.5358  11.00000  0.05    1.15
Q11   1   0.3996  0.4460  0.3623  11.00000  0.05    1.13
Q12   1   0.4698  0.3819  0.3182  11.00000  0.05    1.11
Q13   1   0.4661  0.4496  0.4013  11.00000  0.05    1.10
Q14   1   0.5391  0.4119  0.4127  11.00000  0.05    1.10
Q15   1   0.5020  0.3262  0.4317  11.00000  0.05    1.10
Q16   1   0.3090  0.4932  0.2950  11.00000  0.05    1.09
Q17   1   0.4063  0.2811  0.4177  11.00000  0.05    1.05
Q18   1   0.3573  0.4994  0.4002  11.00000  0.05    1.05
Q19   1   0.6327  0.4520  0.4227  11.00000  0.05    1.04
Q20   1   0.4005  0.4453  0.3019  11.00000  0.05    1.02
Q21   1   0.6349  0.3581  0.4211  11.00000  0.05    0.99
Q22   1   0.3157  0.4010  0.2966  11.00000  0.05    0.98
Q23   1   0.5626  0.3483  0.5256  11.00000  0.05    0.96
Q24   1   0.1579  0.3527  0.2823  11.00000  0.05    0.95
Q25   1   0.5810  0.3485  0.3167  11.00000  0.05    0.93
Q26   1   0.3632  0.3257  0.5266  11.00000  0.05    0.93
Q27   1   0.7412  0.4109  0.4159  11.00000  0.05    0.92
Q28   1   0.2675  0.4399  0.3978  11.00000  0.05    0.91
Q29   1   0.5764  0.3646  0.3003  11.00000  0.05    0.91
Q30   1   0.2015  0.4458  0.2977  11.00000  0.05    0.90
Q31   1   0.3073  0.4176  0.4957  11.00000  0.05    0.87
Q32   1   0.3591  0.4634  0.3195  11.00000  0.05    0.87
Q33   1   0.4826  0.3557  0.5575  11.00000  0.05    0.85
Q34   1   0.6290  0.3398  0.4059  11.00000  0.05    0.84
Q35   1   0.6238  0.4212  0.3406  11.00000  0.05    0.84
Q36   1   0.5760  0.1215  0.5375  11.00000  0.05    0.81
Q37   1   0.5342  0.4775  0.3646  11.00000  0.05    0.81
Q38   1   0.6434  0.3909  0.4836  11.00000  0.05    0.81
Q39   1   0.3015  0.3299  0.4228  11.00000  0.05    0.79
Q40   1   0.6599  0.4020  0.3096  11.00000  0.05    0.79
Q41   1   0.6501  0.4343  0.4442  11.00000  0.05    0.73
Q42   1   0.6920  0.3788  0.4800  11.00000  0.05    0.73
Q43   1   0.5578  0.2114  0.5556  11.00000  0.05    0.71
Q44   1   0.4485  0.3140  0.4612  11.00000  0.05    0.70
Q45   1   0.4124  0.3112  0.4993  11.00000  0.05    0.69
Q46   1   0.4690  0.3669  0.5398  11.00000  0.05    0.68
Q47   1   0.5150  0.4081  0.5400  11.00000  0.05    0.68
Q48   1   0.6836  0.4560  0.4604  11.00000  0.05    0.68
Q49   1   0.4639  0.5185  0.3379  11.00000  0.05    0.66
Q50   1   0.3102  0.3582  0.4388  11.00000  0.05    0.64
Q51   1   0.7384  0.4704  0.3394  11.00000  0.05    0.64
Q52   1   0.6223  0.3876  0.3444  11.00000  0.05    0.64
Q53   1   0.5667  0.3719  0.4361  11.00000  0.05    0.62
Q54   1   0.4777  0.5225  0.5186  11.00000  0.05    0.61
Q55   1   0.5644  0.5132  0.5182  11.00000  0.05    0.60
Q56   1   0.6073  0.5075  0.4042  11.00000  0.05    0.60
Q57   1   0.6828  0.4623  0.3751  11.00000  0.05    0.60
Q58   1   0.5830  0.2757  0.4721  11.00000  0.05    0.60
Q59   1   0.2571  0.3956  0.3415  11.00000  0.05    0.60
Q60   1   0.6847  0.4736  0.2330  11.00000  0.05    0.58
Q61   1   0.2642  0.3791  0.4799  11.00000  0.05    0.56
Q62   1   0.2411  0.2776  0.4376  11.00000  0.05    0.56
Q63   1   0.3618  0.4318  0.3193  11.00000  0.05    0.56
Q64   1   0.3636  0.5255  0.4348  11.00000  0.05    0.56
Q65   1   0.2595  0.3908  0.2582  11.00000  0.05    0.56
Q66   1   0.4043  0.4354  0.4671  11.00000  0.05    0.55
Q67   1   0.4827  0.1778  0.5196  11.00000  0.05    0.54
Q68   1   0.3456  0.3377  0.3623  11.00000  0.05    0.54
Q69   1   0.5339  0.2571  0.3827  11.00000  0.05    0.53
Q70   1   0.6274  0.3076  0.4352  11.00000  0.05    0.52
Q71   1   0.3092  0.3493  0.2765  11.00000  0.05    0.52
Q72   1   0.3150  0.4223  0.3834  11.00000  0.05    0.52
Q73   1   0.1173  0.3562  0.3425  11.00000  0.05    0.51
Q74   1   0.4560  0.4140  0.5546  11.00000  0.05    0.51
Q75   1   0.7664  0.5613  0.4803  11.00000  0.05    0.51
Q76   1   0.8754  0.4577  0.3832  11.00000  0.05    0.51
Q77   1   0.5693  0.4926  0.2119  11.00000  0.05    0.51
Q78   1   0.5029  0.5210  0.2350  11.00000  0.05    0.50
Q79   1   0.3522  0.4729  0.4803  11.00000  0.05    0.50
Q80   1   0.5942  0.4161  0.3757  11.00000  0.05    0.50
Q81   1   0.4971  0.2489  0.4817  11.00000  0.05    0.50
Q82   1   0.7028  0.4892  0.2528  11.00000  0.05    0.50
Q83   1   0.4433  0.2977  0.5970  11.00000  0.05    0.50
Q84   1   0.3877  0.2423  0.3111  11.00000  0.05    0.49
Q85   1   0.6195  0.5011  0.4326  11.00000  0.05    0.49
Q86   1   0.8978  0.4914  0.4823  11.00000  0.05    0.49
Q87   1   0.5623  0.5179  0.3737  11.00000  0.05    0.49
Q88   1   0.5760  0.3838  0.2409  11.00000  0.05    0.48
Q89   1   0.1985  0.3850  0.3842  11.00000  0.05    0.48
Q90   1   0.5413  0.2848  0.3807  11.00000  0.05    0.48
Q91   1   0.4878  0.2280  0.4762  11.00000  0.05    0.47
Q92   1   0.5231  0.3367  0.6020  11.00000  0.05    0.47
Q93   1   0.7253  0.4183  0.1381  11.00000  0.05    0.47
Q94   1   0.5568  0.3328  0.6836  11.00000  0.05    0.47
Q95   1   0.5533  0.3058  0.3234  11.00000  0.05    0.46
Q96   1   0.2962  0.2610  0.5006  11.00000  0.05    0.46
Q97   1   0.5357  0.2670  0.5215  11.00000  0.05    0.46
Q98   1   0.1870  0.4898  0.3602  11.00000  0.05    0.46
Q99   1   0.3187  0.3705  0.3235  11.00000  0.05    0.46
Q100  1   0.4969  0.4206  0.1589  11.00000  0.05    0.45
Q101  1   0.7566  0.3551  0.3386  11.00000  0.05    0.45
Q102  1   0.5238  0.3220  0.2973  11.00000  0.05    0.45
Q103  1   0.2262  0.3246  0.2754  11.00000  0.05    0.45
Q104  1  -0.0761  0.4244  0.2794  11.00000  0.05    0.45
Q105  1   0.6655  0.4129  0.2336  11.00000  0.05    0.45
Q106  1   0.1258  0.4406  0.3369  11.00000  0.05    0.45
Q107  1   0.2199  0.6179  0.4693  11.00000  0.05    0.45
Q108  1   0.2868  0.2941  0.3186  11.00000  0.05    0.45
Q109  1   1.1616  0.3656  0.4670  11.00000  0.05    0.44
Q110  1   0.6971  0.3079  0.2783  11.00000  0.05    0.44
Q111  1   0.7222  0.3653  0.2833  11.00000  0.05    0.44
Q112  1   0.4956  0.0854  0.4851  11.00000  0.05    0.44
Q113  1   0.4000  0.5082  0.3574  11.00000  0.05    0.44
Q114  1   0.3383  0.4025  0.5947  11.00000  0.05    0.44
Q115  1   1.0953  0.3676  0.4611  11.00000  0.05    0.44
Q116  1   0.5952  0.2514  0.3610  11.00000  0.05    0.44
Q117  1   0.4758  0.3195  0.3413  11.00000  0.05    0.44
Q118  1   0.3447  0.4391  0.2583  11.00000  0.05    0.44
Q119  1   0.7784  0.3284  0.2554  11.00000  0.05    0.43
Q120  1   0.2790  0.2644  0.3148  11.00000  0.05    0.43
Q121  1   0.5738  0.2886  0.3430  11.00000  0.05    0.43
Q122  1   0.6172  0.4422  0.4834  11.00000  0.05    0.43
Q123  1   0.2741  0.4357  0.2241  11.00000  0.05    0.43
Q124  1   0.4425  0.4433  0.2010  11.00000  0.05    0.43
Q125  1   0.4148  0.3395  0.5016  11.00000  0.05    0.43
Q126  1   0.3483  0.2864  0.3742  11.00000  0.05    0.43
Q127  1   0.5000  0.4435  0.6035  11.00000  0.05    0.43
Q128  1   0.5000  0.3690  0.2410  11.00000  0.05    0.42
Q129  1   0.4637  0.4323  0.2149  11.00000  0.05    0.42
Q130  1   0.3596  0.3940  0.4772  11.00000  0.05    0.42
Q131  1   0.5837  0.4282  0.5151  11.00000  0.05    0.42
Q132  1   0.5973  0.3242  0.6381  11.00000  0.05    0.41
Q133  1   0.7112  0.2763  0.5003  11.00000  0.05    0.41
Q134  1   0.1958  0.4606  0.1980  11.00000  0.05    0.41
Q135  1   0.7724  0.4155  0.3032  11.00000  0.05    0.41
Q136  1   0.2674  0.2752  0.2975  11.00000  0.05    0.41
Q137  1   0.1342  0.3636  0.3612  11.00000  0.05    0.41
Q138  1   0.8797  0.4224  0.4372  11.00000  0.05    0.41
Q139  1   0.2177  0.4903  0.3141  11.00000  0.05    0.41
Q140  1   0.5848  0.5012  0.2938  11.00000  0.05    0.41
;
_shelx_res_checksum              59012

_shelx_fab_file                  
;
    2    0    0    130.01      0.00
    4    0    0      9.96      0.00
    6    0    0     -5.51      0.00
    8    0    0     -3.96      0.00
   10    0    0     -4.15      0.00
   12    0    0     -2.34      0.00
   14    0    0      0.55      0.00
    2    1    0     47.65      0.00
    3    1    0     -3.73      0.00
    4    1    0      9.54      0.00
    5    1    0     -1.10      0.00
    6    1    0     -0.27      0.00
    7    1    0     -6.51      0.00
    8    1    0     -2.84      0.00
    9    1    0     -1.53      0.00
   10    1    0      0.11      0.00
   11    1    0      1.18      0.00
   12    1    0     -1.69      0.00
   13    1    0     -0.36      0.00
   14    1    0     -0.04      0.00
   15    1    0      1.64      0.00
    1    2    0     57.80      0.00
    2    2    0     27.40      0.00
    3    2    0     57.66      0.00
    4    2    0     19.06      0.00
    5    2    0     25.17      0.00
    6    2    0      4.98      0.00
    7    2    0      6.37      0.00
    8    2    0      0.61      0.00
    9    2    0     -2.79      0.00
   10    2    0     -0.17      0.00
   11    2    0     -4.64      0.00
   12    2    0     -1.42      0.00
   13    2    0     -4.27      0.00
   14    2    0     -1.09      0.00
   15    2    0     -7.72      0.00
    1    3    0    -20.50      0.00
    2    3    0    -21.40      0.00
    3    3    0     10.15      0.00
    4    3    0      4.15      0.00
    5    3    0      0.95      0.00
    6    3    0      4.89      0.00
    7    3    0     -0.31      0.00
    8    3    0      2.04      0.00
    9    3    0     -2.57      0.00
   10    3    0      0.83      0.00
   11    3    0     -0.52      0.00
   12    3    0     -1.28      0.00
   13    3    0     -0.60      0.00
   14    3    0     -0.34      0.00
   15    3    0      1.39      0.00
    1    4    0     -3.93      0.00
    2    4    0    -47.17      0.00
    3    4    0     -4.00      0.00
    4    4    0    -14.36      0.00
    5    4    0      4.01      0.00
    6    4    0     -0.41      0.00
    7    4    0      2.13      0.00
    8    4    0      2.67      0.00
    9    4    0      1.15      0.00
   10    4    0      3.15      0.00
   11    4    0      0.81      0.00
   12    4    0      0.47      0.00
   13    4    0      0.61      0.00
   14    4    0      1.13      0.00
   15    4    0     -1.17      0.00
    1    5    0     24.66      0.00
    2    5    0     -2.30      0.00
    3    5    0     -5.31      0.00
    4    5    0     -2.04      0.00
    5    5    0      0.51      0.00
    6    5    0      0.95      0.00
    7    5    0      2.59      0.00
    8    5    0      3.42      0.00
    9    5    0     -0.46      0.00
   10    5    0      2.54      0.00
   11    5    0      1.45      0.00
   12    5    0      1.33      0.00
   13    5    0      1.44      0.00
   14    5    0     -1.13      0.00
   15    5    0     -0.19      0.00
    0    6    0    -11.58      0.00
    1    6    0      9.00      0.00
    2    6    0      4.31      0.00
    3    6    0     -6.03      0.00
    4    6    0      3.00      0.00
    5    6    0     -3.67      0.00
    6    6    0     -5.95      0.00
    7    6    0      2.60      0.00
    8    6    0     -5.28      0.00
    9    6    0      3.28      0.00
   10    6    0     -1.74      0.00
   11    6    0      1.70      0.00
   12    6    0     -1.01      0.00
   13    6    0      4.03      0.00
   14    6    0      3.58      0.00
   15    6    0      6.94      0.00
    1    7    0     12.23      0.00
    2    7    0      2.65      0.00
    3    7    0     18.55      0.00
    4    7    0      4.48      0.00
    5    7    0      3.90      0.00
    6    7    0      6.94      0.00
    7    7    0     -0.13      0.00
    8    7    0      5.32      0.00
    9    7    0     -0.33      0.00
   10    7    0      0.27      0.00
   11    7    0      1.70      0.00
   12    7    0      1.23      0.00
   13    7    0     -1.08      0.00
   14    7    0     -0.51      0.00
   15    7    0      0.07      0.00
    0    8    0     -3.90      0.00
    1    8    0     -6.17      0.00
    2    8    0      4.12      0.00
    3    8    0      5.97      0.00
    4    8    0      0.79      0.00
    5    8    0     14.71      0.00
    6    8    0      1.20      0.00
    7    8    0      5.21      0.00
    8    8    0      4.37      0.00
    9    8    0     -3.06      0.00
   10    8    0      2.89      0.00
   11    8    0     -2.14      0.00
   12    8    0     -2.11      0.00
   13    8    0     -1.13      0.00
   14    8    0      0.49      0.00
   15    8    0      2.71      0.00
    1    9    0     13.10      0.00
    2    9    0     -3.10      0.00
    3    9    0     -3.16      0.00
    4    9    0      1.33      0.00
    5    9    0     -0.96      0.00
    6    9    0     -0.51      0.00
    7    9    0      4.70      0.00
    8    9    0     -0.23      0.00
    9    9    0      2.70      0.00
   10    9    0     -0.55      0.00
   11    9    0     -2.61      0.00
   12    9    0      2.41      0.00
   13    9    0     -2.61      0.00
   14    9    0     -1.73      0.00
   15    9    0     -2.13      0.00
    0   10    0     -2.73      0.00
    1   10    0     -0.75      0.00
    2   10    0     -8.31      0.00
    3   10    0     -8.69      0.00
    4   10    0     -4.49      0.00
    5   10    0    -10.49      0.00
    6   10    0      2.57      0.00
    7   10    0     -3.37      0.00
    8   10    0      1.57      0.00
    9   10    0      0.67      0.00
   10   10    0      1.24      0.00
   11   10    0      4.08      0.00
   12   10    0     -0.17      0.00
   13   10    0     -0.08      0.00
   14   10    0     -0.64      0.00
    1   11    0     -4.78      0.00
    2   11    0      5.86      0.00
    3   11    0     -5.18      0.00
    4   11    0     -1.23      0.00
    5   11    0     -6.30      0.00
    6   11    0     -0.12      0.00
    7   11    0     -3.92      0.00
    8   11    0      0.40      0.00
    9   11    0     -1.57      0.00
   10   11    0     -0.26      0.00
   11   11    0     -0.73      0.00
   12   11    0      0.81      0.00
   13   11    0      1.83      0.00
   14   11    0      1.04      0.00
    0   12    0      2.57      0.00
    1   12    0     -1.23      0.00
    2   12    0      5.28      0.00
    3   12    0     -5.89      0.00
    4   12    0      1.52      0.00
    5   12    0     -3.41      0.00
    6   12    0     -4.97      0.00
    7   12    0     -0.44      0.00
    8   12    0     -3.55      0.00
    9   12    0     -1.19      0.00
   10   12    0     -2.31      0.00
   11   12    0      2.17      0.00
   12   12    0      1.12      0.00
   13   12    0      1.07      0.00
    1   13    0     -8.61      0.00
    2   13    0     -2.97      0.00
    3   13    0     -3.08      0.00
    4   13    0      1.48      0.00
    5   13    0     -1.61      0.00
    6   13    0      1.67      0.00
    7   13    0     -0.56      0.00
    8   13    0      1.71      0.00
    9   13    0     -0.21      0.00
   10   13    0      0.66      0.00
   11   13    0      0.01      0.00
   12   13    0      1.00      0.00
   13   13    0      2.17      0.00
    0   14    0      0.64      0.00
    1   14    0      1.51      0.00
    2   14    0     -1.10      0.00
    3   14    0      2.89      0.00
    4   14    0     -2.27      0.00
    5   14    0      6.21      0.00
    6   14    0     -0.44      0.00
    7   14    0      3.95      0.00
    8   14    0      0.64      0.00
    9   14    0      1.73      0.00
   10   14    0      0.40      0.00
   11   14    0     -0.06      0.00
   12   14    0      1.13      0.00
   13   14    0     -0.33      0.00
    1   15    0      3.14      0.00
    2   15    0     -2.54      0.00
    3   15    0      3.49      0.00
    4   15    0     -3.36      0.00
    5   15    0      3.25      0.00
    6   15    0     -1.76      0.00
    7   15    0      0.28      0.00
    8   15    0     -1.00      0.00
    9   15    0      0.49      0.00
   10   15    0      1.01      0.00
   11   15    0      0.87      0.00
   12   15    0      0.24      0.00
    0   16    0     -3.26      0.00
    1   16    0      0.95      0.00
    2   16    0     -0.19      0.00
    3   16    0     -1.13      0.00
    4   16    0     -0.70      0.00
    5   16    0      0.00      0.00
    6   16    0     -0.08      0.00
    7   16    0     -0.34      0.00
    8   16    0      0.51      0.00
    9   16    0     -0.31      0.00
   10   16    0     -0.67      0.00
   11   16    0     -0.47      0.00
   12   16    0      0.77      0.00
    1   17    0      2.38      0.00
    2   17    0     -0.58      0.00
    3   17    0      3.79      0.00
    4   17    0      1.70      0.00
    5   17    0      1.60      0.00
    6   17    0      1.62      0.00
    7   17    0     -0.19      0.00
    8   17    0      0.35      0.00
    9   17    0     -0.94      0.00
   10   17    0     -0.08      0.00
   11   17    0      0.76      0.00
    0   18    0      0.64      0.00
    1   18    0     -2.00      0.00
    2   18    0      1.83      0.00
    3   18    0     -1.67      0.00
    4   18    0     -1.97      0.00
    5   18    0     -0.87      0.00
    6   18    0     -0.79      0.00
    7   18    0     -1.64      0.00
    8   18    0      0.06      0.00
    9   18    0     -1.65      0.00
   10   18    0      0.07      0.00
   11   18    0     -1.68      0.00
    1   19    0     -1.34      0.00
    2   19    0      1.68      0.00
    3   19    0     -3.66      0.00
    4   19    0      0.55      0.00
    5   19    0     -2.25      0.00
    6   19    0     -1.98      0.00
    7   19    0     -0.50      0.00
    8   19    0     -0.93      0.00
    9   19    0      0.45      0.00
   10   19    0      0.02      0.00
    0   20    0     -2.87      0.00
    1   20    0      0.19      0.00
    2   20    0     -0.27      0.00
    3   20    0      1.75      0.00
    4   20    0      2.69      0.00
    5   20    0     -0.14      0.00
    6   20    0      0.29      0.00
    7   20    0      0.38      0.00
    8   20    0      0.10      0.00
    9   20    0      1.19      0.00
    1   21    0     -3.44      0.00
    2   21    0     -1.28      0.00
    3   21    0     -1.59      0.00
    4   21    0     -0.89      0.00
    5   21    0     -1.20      0.00
    6   21    0     -0.18      0.00
    7   21    0     -1.93      0.00
    8   21    0     -0.90      0.00
    0   22    0     -0.60      0.00
    1   22    0     -1.24      0.00
    2   22    0     -0.30      0.00
    3   22    0     -0.56      0.00
    4   22    0      0.29      0.00
    5   22    0      1.13      0.00
    6   22    0      0.29      0.00
    7   22    0     -0.28      0.00
    1   23    0     -1.49      0.00
    2   23    0     -0.13      0.00
    3   23    0     -0.03      0.00
    4   23    0      0.88      0.00
    5   23    0      1.68      0.00
    0   24    0      1.37      0.00
    1   24    0     -1.05      0.00
    2   24    0     -0.75      0.00
    3   24    0     -2.07      0.00
  -15    0    1      1.36      0.00
  -13    0    1      2.56      0.00
  -11    0    1      1.17      0.00
   -9    0    1      0.87      0.00
   -7    0    1     -0.09      0.00
   -5    0    1    -13.56      0.00
   -3    0    1    -30.46      0.00
    3    0    1     -1.29      0.00
    5    0    1      9.02      0.00
    7    0    1      6.55      0.00
    9    0    1     -0.97      0.00
   11    0    1      1.45      0.00
   13    0    1      0.73      0.00
   15    0    1     -4.60      0.00
  -15    1    1     -1.84      0.00
  -14    1    1     -1.96      0.00
  -13    1    1     -2.46      0.00
  -12    1    1     -1.68      0.00
  -11    1    1     -4.38      0.00
  -10    1    1     -0.73      0.00
   -9    1    1     -4.31      0.00
   -8    1    1      4.44      0.00
   -7    1    1     -4.21      0.00
   -6    1    1      8.49      0.00
   -5    1    1      1.31      0.00
   -4    1    1      5.36      0.00
   -3    1    1     41.73      0.00
   -2    1    1    -18.32      0.00
   -1    1    1    106.23      0.00
    1    1    1     19.34      0.00
    2    1    1    -58.09      0.00
    3    1    1    -29.58      0.00
    4    1    1    -14.23      0.00
    5    1    1    -11.92      0.00
    6    1    1     -2.31      0.00
    7    1    1     -3.16      0.00
    8    1    1      4.20      0.00
    9    1    1     -1.90      0.00
   10    1    1      3.24      0.00
   11    1    1      0.01      0.00
   12    1    1      1.81      0.00
   13    1    1      2.29      0.00
   14    1    1      0.85      0.00
   15    1    1      1.77      0.00
  -15    2    1     -1.22      0.00
  -14    2    1     -2.88      0.00
  -13    2    1      0.65      0.00
  -12    2    1     -1.59      0.00
  -11    2    1      1.16      0.00
  -10    2    1     -0.98      0.00
   -9    2    1      1.81      0.00
   -8    2    1     -2.52      0.00
   -7    2    1      1.63      0.00
   -6    2    1      5.59      0.00
   -5    2    1     -9.60      0.00
   -4    2    1      2.68      0.00
   -3    2    1    -40.87      0.00
   -2    2    1    -20.03      0.00
   -1    2    1    -36.10      0.00
    1    2    1     23.19      0.00
    2    2    1    -82.94      0.00
    3    2    1     -3.11      0.00
    4    2    1    -24.39      0.00
    5    2    1     -3.97      0.00
    6    2    1     -8.47      0.00
    7    2    1     -0.18      0.00
    8    2    1     -0.08      0.00
    9    2    1      0.69      0.00
   10    2    1      3.63      0.00
   11    2    1     -0.12      0.00
   12    2    1      3.16      0.00
   13    2    1      1.29      0.00
   14    2    1      3.67      0.00
   15    2    1      0.86      0.00
  -15    3    1     -2.24      0.00
  -14    3    1      1.78      0.00
  -13    3    1     -2.70      0.00
  -12    3    1      1.20      0.00
  -11    3    1     -2.75      0.00
  -10    3    1      1.43      0.00
   -9    3    1     -0.56      0.00
   -8    3    1     -1.69      0.00
   -7    3    1      6.72      0.00
   -6    3    1     -7.19      0.00
   -5    3    1     16.61      0.00
   -4    3    1    -12.84      0.00
   -3    3    1     26.37      0.00
   -2    3    1     -2.91      0.00
   -1    3    1     28.89      0.00
    0    3    1     40.98      0.00
    1    3    1     27.56      0.00
    2    3    1     26.08      0.00
    3    3    1      8.70      0.00
    4    3    1      5.92      0.00
    5    3    1     -4.72      0.00
    6    3    1      4.62      0.00
    7    3    1     -0.83      0.00
    8    3    1      2.21      0.00
    9    3    1     -1.66      0.00
   10    3    1     -1.25      0.00
   11    3    1      1.17      0.00
   12    3    1     -0.16      0.00
   13    3    1      0.95      0.00
   14    3    1     -2.39      0.00
   15    3    1      0.08      0.00
  -15    4    1     -5.75      0.00
  -14    4    1      0.88      0.00
  -13    4    1     -1.46      0.00
  -12    4    1     -0.45      0.00
  -11    4    1     -1.52      0.00
  -10    4    1      0.89      0.00
   -9    4    1     -1.51      0.00
   -8    4    1      1.19      0.00
   -7    4    1      0.74      0.00
   -6    4    1      4.54      0.00
   -5    4    1     10.64      0.00
   -4    4    1      6.28      0.00
   -3    4    1     37.34      0.00
   -2    4    1    -28.40      0.00
   -1    4    1     32.24      0.00
    0    4    1    -59.95      0.00
    1    4    1     -6.10      0.00
    2    4    1     -2.25      0.00
    3    4    1     -5.37      0.00
    4    4    1     -2.14      0.00
    5    4    1      0.52      0.00
    6    4    1     -5.19      0.00
    7    4    1     -0.41      0.00
    8    4    1     -3.31      0.00
    9    4    1     -0.97      0.00
   10    4    1     -0.30      0.00
   11    4    1      0.57      0.00
   12    4    1     -0.80      0.00
   13    4    1      0.93      0.00
   14    4    1      4.58      0.00
   15    4    1      6.03      0.00
  -15    5    1     -0.37      0.00
  -14    5    1      0.80      0.00
  -13    5    1      0.93      0.00
  -12    5    1     -2.48      0.00
  -11    5    1      3.35      0.00
  -10    5    1      0.43      0.00
   -9    5    1      6.52      0.00
   -8    5    1     -1.04      0.00
   -7    5    1      5.32      0.00
   -6    5    1      0.57      0.00
   -5    5    1     -3.18      0.00
   -4    5    1      6.72      0.00
   -3    5    1    -12.66      0.00
   -2    5    1     18.96      0.00
   -1    5    1      3.77      0.00
    0    5    1     -0.40      0.00
    1    5    1      3.34      0.00
    2    5    1     -4.26      0.00
    3    5    1      0.53      0.00
    4    5    1      1.69      0.00
    5    5    1      4.80      0.00
    6    5    1      0.37      0.00
    7    5    1      3.01      0.00
    8    5    1      2.14      0.00
    9    5    1     -0.44      0.00
   10    5    1     -0.81      0.00
   11    5    1     -1.05      0.00
   12    5    1     -0.09      0.00
   13    5    1     -1.40      0.00
   14    5    1     -3.78      0.00
   15    5    1     -2.21      0.00
  -15    6    1     -1.86      0.00
  -14    6    1      3.50      0.00
  -13    6    1      0.05      0.00
  -12    6    1      2.22      0.00
  -11    6    1     -0.26      0.00
  -10    6    1      1.55      0.00
   -9    6    1      1.96      0.00
   -8    6    1      4.34      0.00
   -7    6    1      5.03      0.00
   -6    6    1      4.09      0.00
   -5    6    1      5.74      0.00
   -4    6    1     -2.54      0.00
   -3    6    1      4.44      0.00
   -2    6    1     20.59      0.00
   -1    6    1      5.88      0.00
    0    6    1     24.40      0.00
    1    6    1    -11.58      0.00
    2    6    1      1.10      0.00
    3    6    1    -11.03      0.00
    4    6    1     -3.41      0.00
    5    6    1     -3.16      0.00
    6    6    1     -4.19      0.00
    7    6    1     -0.30      0.00
    8    6    1     -4.51      0.00
    9    6    1      0.81      0.00
   10    6    1     -3.60      0.00
   11    6    1      0.61      0.00
   12    6    1     -2.16      0.00
   13    6    1     -1.90      0.00
   14    6    1     -3.06      0.00
   15    6    1      3.39      0.00
  -15    7    1     -1.10      0.00
  -14    7    1     -1.59      0.00
  -13    7    1      0.11      0.00
  -12    7    1     -1.44      0.00
  -11    7    1     -3.41      0.00
  -10    7    1     -1.85      0.00
   -9    7    1     -0.94      0.00
   -8    7    1      0.77      0.00
   -7    7    1     -0.39      0.00
   -6    7    1      4.53      0.00
   -5    7    1      3.07      0.00
   -4    7    1     -5.18      0.00
   -3    7    1      5.70      0.00
   -2    7    1    -21.32      0.00
   -1    7    1     13.46      0.00
    0    7    1     -1.28      0.00
    1    7    1     12.42      0.00
    2    7    1    -10.22      0.00
    3    7    1      0.01      0.00
    4    7    1    -14.20      0.00
    5    7    1    -10.37      0.00
    6    7    1     -2.13      0.00
    7    7    1    -11.53      0.00
    8    7    1      1.79      0.00
    9    7    1     -4.09      0.00
   10    7    1     -0.93      0.00
   11    7    1     -2.16      0.00
   12    7    1      1.31      0.00
   13    7    1     -0.56      0.00
   14    7    1      0.63      0.00
   15    7    1     -2.97      0.00
  -15    8    1      1.08      0.00
  -14    8    1     -0.54      0.00
  -13    8    1      3.43      0.00
  -12    8    1      2.27      0.00
  -11    8    1     -0.30      0.00
  -10    8    1     -2.55      0.00
   -9    8    1     -3.23      0.00
   -8    8    1     -1.24      0.00
   -7    8    1     -4.46      0.00
   -6    8    1      6.99      0.00
   -5    8    1     -3.22      0.00
   -4    8    1     11.80      0.00
   -3    8    1    -11.74      0.00
   -2    8    1      2.06      0.00
   -1    8    1     -9.51      0.00
    0    8    1      2.25      0.00
    1    8    1     -3.57      0.00
    2    8    1      9.79      0.00
    3    8    1      0.53      0.00
    4    8    1     -4.39      0.00
    5    8    1      1.52      0.00
    6    8    1     -6.59      0.00
    7    8    1     -0.63      0.00
    8    8    1     -1.10      0.00
    9    8    1     -2.17      0.00
   10    8    1      2.78      0.00
   11    8    1      1.00      0.00
   12    8    1      1.05      0.00
   13    8    1      0.17      0.00
   14    8    1     -1.55      0.00
   15    8    1     -1.03      0.00
  -15    9    1     -0.40      0.00
  -14    9    1      0.58      0.00
  -13    9    1      0.48      0.00
  -12    9    1      4.62      0.00
  -11    9    1      0.20      0.00
  -10    9    1      1.37      0.00
   -9    9    1      1.35      0.00
   -8    9    1     -6.14      0.00
   -7    9    1     -0.50      0.00
   -6    9    1    -12.66      0.00
   -5    9    1     -2.31      0.00
   -4    9    1    -10.00      0.00
   -3    9    1     -4.55      0.00
   -2    9    1     -4.49      0.00
   -1    9    1    -13.18      0.00
    0    9    1     -4.14      0.00
    1    9    1     -5.92      0.00
    2    9    1     11.41      0.00
    3    9    1     -4.23      0.00
    4    9    1     17.72      0.00
    5    9    1     -6.42      0.00
    6    9    1      2.37      0.00
    7    9    1     -2.07      0.00
    8    9    1     -6.48      0.00
    9    9    1      1.89      0.00
   10    9    1     -4.52      0.00
   11    9    1     -2.35      0.00
   12    9    1      0.41      0.00
   13    9    1     -0.08      0.00
   14    9    1      1.63      0.00
  -14   10    1     -2.18      0.00
  -13   10    1     -0.79      0.00
  -12   10    1      1.33      0.00
  -11   10    1     -1.26      0.00
  -10   10    1      0.40      0.00
   -9   10    1     -1.20      0.00
   -8   10    1      0.94      0.00
   -7   10    1      1.74      0.00
   -6   10    1     -3.16      0.00
   -5   10    1      3.00      0.00
   -4   10    1     -8.02      0.00
   -3   10    1      6.52      0.00
   -2   10    1     -1.65      0.00
   -1   10    1     -1.07      0.00
    0   10    1      1.31      0.00
    1   10    1     -4.71      0.00
    2   10    1     -0.46      0.00
    3   10    1      4.50      0.00
    4   10    1      7.04      0.00
    5   10    1      1.28      0.00
    6   10    1      7.17      0.00
    7   10    1     -1.06      0.00
    8   10    1      2.96      0.00
    9   10    1      0.64      0.00
   10   10    1     -2.36      0.00
   11   10    1      2.00      0.00
   12   10    1     -0.29      0.00
   13   10    1     -0.02      0.00
   14   10    1     -1.06      0.00
  -14   11    1     -0.56      0.00
  -13   11    1      3.34      0.00
  -12   11    1      0.49      0.00
  -11   11    1      3.03      0.00
  -10   11    1     -0.74      0.00
   -9   11    1      1.61      0.00
   -8   11    1      1.75      0.00
   -7   11    1      1.35      0.00
   -6   11    1      6.32      0.00
   -5   11    1     -4.88      0.00
   -4   11    1      7.57      0.00
   -3   11    1    -14.15      0.00
   -2   11    1      5.40      0.00
   -1   11    1    -15.27      0.00
    0   11    1      3.37      0.00
    1   11    1    -17.93      0.00
    2   11    1      1.99      0.00
    3   11    1     -5.61      0.00
    4   11    1      1.34      0.00
    5   11    1      6.68      0.00
    6   11    1      1.13      0.00
    7   11    1      3.04      0.00
    8   11    1      2.31      0.00
    9   11    1      2.73      0.00
   10   11    1      2.67      0.00
   11   11    1     -1.70      0.00
   12   11    1     -0.88      0.00
   13   11    1      0.02      0.00
   14   11    1      1.99      0.00
  -14   12    1      0.60      0.00
  -13   12    1     -0.35      0.00
  -12   12    1      1.58      0.00
  -11   12    1     -0.01      0.00
  -10   12    1     -0.86      0.00
   -9   12    1      1.08      0.00
   -8   12    1     -1.17      0.00
   -7   12    1      3.20      0.00
   -6   12    1     -0.41      0.00
   -5   12    1      3.47      0.00
   -4   12    1     -2.47      0.00
   -3   12    1     -1.17      0.00
   -2   12    1      2.14      0.00
   -1   12    1      1.66      0.00
    0   12    1      2.67      0.00
    1   12    1      5.61      0.00
    2   12    1      3.82      0.00
    3   12    1      0.08      0.00
    4   12    1      2.47      0.00
    5   12    1      2.45      0.00
    6   12    1     -0.87      0.00
    7   12    1      4.31      0.00
    8   12    1     -1.10      0.00
    9   12    1      2.96      0.00
   10   12    1     -1.13      0.00
   11   12    1     -1.17      0.00
   12   12    1     -0.30      0.00
   13   12    1     -1.29      0.00
  -13   13    1      0.97      0.00
  -12   13    1     -0.23      0.00
  -11   13    1      2.01      0.00
  -10   13    1      0.86      0.00
   -9   13    1     -0.52      0.00
   -8   13    1      1.64      0.00
   -7   13    1      0.05      0.00
   -6   13    1      4.64      0.00
   -5   13    1      4.91      0.00
   -4   13    1      8.31      0.00
   -3   13    1      5.49      0.00
   -2   13    1      7.05      0.00
   -1   13    1      2.18      0.00
    0   13    1      2.17      0.00
    1   13    1      5.14      0.00
    2   13    1     -4.11      0.00
    3   13    1      6.03      0.00
    4   13    1     -4.06      0.00
    5   13    1     -0.27      0.00
    6   13    1     -0.48      0.00
    7   13    1     -3.14      0.00
    8   13    1      0.04      0.00
    9   13    1     -1.76      0.00
   10   13    1      1.90      0.00
   11   13    1      0.31      0.00
   12   13    1     -0.11      0.00
   13   13    1     -1.61      0.00
  -13   14    1     -1.81      0.00
  -12   14    1      0.20      0.00
  -11   14    1      0.52      0.00
  -10   14    1      0.45      0.00
   -9   14    1     -0.52      0.00
   -8   14    1      2.10      0.00
   -7   14    1     -0.43      0.00
   -6   14    1      2.30      0.00
   -5   14    1     -2.91      0.00
   -4   14    1     -0.82      0.00
   -3   14    1     -1.30      0.00
   -2   14    1     -2.08      0.00
   -1   14    1      1.65      0.00
    0   14    1     -3.16      0.00
    1   14    1      0.00      0.00
    2   14    1      0.53      0.00
    3   14    1      2.12      0.00
    4   14    1     -2.05      0.00
    5   14    1      2.19      0.00
    6   14    1     -2.72      0.00
    7   14    1      1.38      0.00
    8   14    1     -1.32      0.00
    9   14    1     -0.01      0.00
   10   14    1     -1.23      0.00
   11   14    1     -2.70      0.00
   12   14    1     -0.77      0.00
   13   14    1     -0.45      0.00
  -12   15    1     -0.45      0.00
  -11   15    1      1.23      0.00
  -10   15    1      0.21      0.00
   -9   15    1      0.47      0.00
   -8   15    1     -1.68      0.00
   -7   15    1      0.35      0.00
   -6   15    1     -3.86      0.00
   -5   15    1      1.30      0.00
   -4   15    1     -3.98      0.00
   -3   15    1      0.39      0.00
   -2   15    1     -1.42      0.00
   -1   15    1      3.13      0.00
    0   15    1     -0.77      0.00
    1   15    1      1.76      0.00
    2   15    1      0.38      0.00
    3   15    1     -0.40      0.00
    4   15    1      2.31      0.00
    5   15    1     -0.61      0.00
    6   15    1      1.03      0.00
    7   15    1     -1.20      0.00
    8   15    1     -0.69      0.00
    9   15    1      0.03      0.00
   10   15    1     -1.56      0.00
   11   15    1     -0.20      0.00
   12   15    1     -0.92      0.00
  -12   16    1     -1.99      0.00
  -11   16    1     -0.01      0.00
  -10   16    1      0.22      0.00
   -9   16    1      1.96      0.00
   -8   16    1     -0.29      0.00
   -7   16    1      2.40      0.00
   -6   16    1      0.83      0.00
   -5   16    1      2.01      0.00
   -4   16    1     -1.64      0.00
   -3   16    1     -0.80      0.00
   -2   16    1     -0.43      0.00
   -1   16    1      1.09      0.00
    0   16    1     -0.08      0.00
    1   16    1     -2.33      0.00
    2   16    1     -0.42      0.00
    3   16    1     -4.71      0.00
    4   16    1     -0.29      0.00
    5   16    1     -4.18      0.00
    6   16    1     -0.04      0.00
    7   16    1     -2.42      0.00
    8   16    1      0.01      0.00
    9   16    1     -0.30      0.00
   10   16    1     -0.36      0.00
   11   16    1     -0.22      0.00
   12   16    1     -0.94      0.00
  -11   17    1     -0.91      0.00
  -10   17    1     -0.54      0.00
   -9   17    1     -1.08      0.00
   -8   17    1      0.14      0.00
   -7   17    1     -1.02      0.00
   -6   17    1     -0.21      0.00
   -5   17    1     -1.37      0.00
   -4   17    1     -1.31      0.00
   -3   17    1     -5.21      0.00
   -2   17    1     -4.29      0.00
   -1   17    1     -4.56      0.00
    0   17    1     -0.73      0.00
    1   17    1     -1.13      0.00
    2   17    1     -0.60      0.00
    3   17    1     -0.41      0.00
    4   17    1     -0.85      0.00
    5   17    1     -0.68      0.00
    6   17    1      0.55      0.00
    7   17    1      1.15      0.00
    8   17    1      0.58      0.00
    9   17    1      1.12      0.00
   10   17    1      0.42      0.00
   11   17    1      0.80      0.00
  -11   18    1     -0.47      0.00
  -10   18    1     -1.35      0.00
   -9   18    1     -1.02      0.00
   -8   18    1     -1.72      0.00
   -7   18    1     -0.68      0.00
   -6   18    1      0.33      0.00
   -5   18    1      1.21      0.00
   -4   18    1      4.00      0.00
   -3   18    1      0.42      0.00
   -2   18    1      2.47      0.00
   -1   18    1     -0.02      0.00
    0   18    1      1.31      0.00
    1   18    1     -1.57      0.00
    2   18    1      2.17      0.00
    3   18    1      1.04      0.00
    4   18    1      1.10      0.00
    5   18    1      1.82      0.00
    6   18    1      0.24      0.00
    7   18    1      0.54      0.00
    8   18    1     -0.65      0.00
    9   18    1      0.51      0.00
   10   18    1      0.31      0.00
   11   18    1      0.81      0.00
  -10   19    1      0.68      0.00
   -9   19    1     -0.86      0.00
   -8   19    1      0.94      0.00
   -7   19    1     -1.90      0.00
   -6   19    1      0.97      0.00
   -5   19    1     -3.35      0.00
   -4   19    1      2.11      0.00
   -3   19    1     -0.55      0.00
   -2   19    1      2.16      0.00
   -1   19    1     -0.19      0.00
    0   19    1      0.53      0.00
    1   19    1      0.07      0.00
    2   19    1     -0.12      0.00
    3   19    1     -1.96      0.00
    4   19    1      0.46      0.00
    5   19    1     -0.49      0.00
    6   19    1      0.16      0.00
    7   19    1      0.57      0.00
    8   19    1     -0.42      0.00
    9   19    1      0.42      0.00
   10   19    1     -0.52      0.00
   -9   20    1     -0.96      0.00
   -8   20    1     -0.46      0.00
   -7   20    1      0.99      0.00
   -6   20    1     -1.03      0.00
   -5   20    1     -0.49      0.00
   -4   20    1     -0.53      0.00
   -3   20    1     -1.29      0.00
   -2   20    1      0.05      0.00
   -1   20    1      2.57      0.00
    0   20    1      0.85      0.00
    1   20    1      3.45      0.00
    2   20    1     -1.27      0.00
    3   20    1      3.50      0.00
    4   20    1      0.11      0.00
    5   20    1      1.22      0.00
    6   20    1      1.68      0.00
    7   20    1      0.67      0.00
    8   20    1      0.54      0.00
    9   20    1     -0.57      0.00
   -8   21    1     -0.30      0.00
   -7   21    1      1.08      0.00
   -6   21    1     -0.45      0.00
   -5   21    1      2.94      0.00
   -4   21    1     -2.31      0.00
   -3   21    1      1.19      0.00
   -2   21    1      0.17      0.00
   -1   21    1     -1.38      0.00
    0   21    1      2.04      0.00
    1   21    1     -1.17      0.00
    2   21    1      1.29      0.00
    3   21    1      1.30      0.00
    4   21    1     -0.52      0.00
    5   21    1      1.27      0.00
    6   21    1      1.32      0.00
    7   21    1      0.36      0.00
    8   21    1      1.18      0.00
   -7   22    1      1.06      0.00
   -6   22    1      0.59      0.00
   -5   22    1      0.27      0.00
   -4   22    1     -1.08      0.00
   -3   22    1      2.38      0.00
   -2   22    1     -3.38      0.00
   -1   22    1      2.59      0.00
    0   22    1      0.10      0.00
    1   22    1      1.72      0.00
    2   22    1     -0.03      0.00
    3   22    1     -0.33      0.00
    4   22    1     -1.69      0.00
    5   22    1     -0.13      0.00
    6   22    1     -1.56      0.00
    7   22    1     -0.28      0.00
   -5   23    1      0.19      0.00
   -4   23    1     -0.53      0.00
   -3   23    1     -0.03      0.00
   -2   23    1      0.33      0.00
   -1   23    1     -0.31      0.00
    0   23    1     -0.41      0.00
    1   23    1      0.78      0.00
    2   23    1      0.01      0.00
    3   23    1      1.38      0.00
    4   23    1     -0.38      0.00
    5   23    1      0.72      0.00
   -3   24    1     -0.10      0.00
   -2   24    1     -1.25      0.00
   -1   24    1     -0.15      0.00
    0   24    1     -0.43      0.00
    1   24    1     -0.24      0.00
    2   24    1     -0.02      0.00
    3   24    1     -0.31      0.00
  -14    0    2      0.27      0.00
  -12    0    2      3.03      0.00
  -10    0    2      2.19      0.00
   -8    0    2     -0.77      0.00
   -6    0    2      4.14      0.00
   -4    0    2    -10.66      0.00
   -2    0    2    -44.85      0.00
    2    0    2     26.16      0.00
    4    0    2      9.96      0.00
    6    0    2      4.45      0.00
    8    0    2      2.26      0.00
   10    0    2      2.34      0.00
   12    0    2     -3.68      0.00
   14    0    2      0.74      0.00
  -15    1    2      1.31      0.00
  -14    1    2      4.24      0.00
  -13    1    2     -1.46      0.00
  -12    1    2      2.24      0.00
  -11    1    2     -1.04      0.00
  -10    1    2      3.48      0.00
   -9    1    2      0.17      0.00
   -8    1    2      1.53      0.00
   -7    1    2     -2.35      0.00
   -6    1    2      0.20      0.00
   -5    1    2      5.60      0.00
   -4    1    2      4.32      0.00
   -3    1    2     32.76      0.00
   -2    1    2    -24.06      0.00
    0    1    2    -22.21      0.00
    1    1    2     82.68      0.00
    2    1    2     31.19      0.00
    3    1    2     17.02      0.00
    4    1    2     19.22      0.00
    5    1    2      4.76      0.00
    6    1    2      6.03      0.00
    7    1    2     -0.40      0.00
    8    1    2      0.08      0.00
    9    1    2     -2.93      0.00
   10    1    2      0.23      0.00
   11    1    2     -2.17      0.00
   12    1    2     -0.57      0.00
   13    1    2     -0.75      0.00
   14    1    2     -2.10      0.00
   15    1    2     -0.81      0.00
  -15    2    2      0.73      0.00
  -14    2    2      0.64      0.00
  -13    2    2      1.17      0.00
  -12    2    2     -0.29      0.00
  -11    2    2      2.83      0.00
  -10    2    2     -1.95      0.00
   -9    2    2      5.29      0.00
   -8    2    2     -5.71      0.00
   -7    2    2      9.26      0.00
   -6    2    2     -1.67      0.00
   -5    2    2     15.80      0.00
   -4    2    2     14.33      0.00
   -3    2    2     23.03      0.00
   -2    2    2     45.55      0.00
   -1    2    2      7.16      0.00
    0    2    2     -4.26      0.00
    1    2    2     -2.43      0.00
    2    2    2    -20.67      0.00
    3    2    2      1.99      0.00
    4    2    2     -0.99      0.00
    5    2    2      1.60      0.00
    6    2    2     -3.88      0.00
    7    2    2      2.73      0.00
    8    2    2     -3.18      0.00
    9    2    2      2.17      0.00
   10    2    2     -1.35      0.00
   11    2    2     -0.90      0.00
   12    2    2     -0.01      0.00
   13    2    2     -2.70      0.00
   14    2    2      2.19      0.00
   15    2    2      1.55      0.00
  -15    3    2      0.27      0.00
  -14    3    2      2.47      0.00
  -13    3    2      1.16      0.00
  -12    3    2      3.01      0.00
  -11    3    2     -0.65      0.00
  -10    3    2      1.44      0.00
   -9    3    2      2.01      0.00
   -8    3    2     -0.39      0.00
   -7    3    2      1.01      0.00
   -6    3    2    -11.45      0.00
   -5    3    2     -0.15      0.00
   -4    3    2    -25.66      0.00
   -3    3    2      1.41      0.00
   -2    3    2     -9.57      0.00
   -1    3    2     -2.64      0.00
    0    3    2     53.60      0.00
    1    3    2    -22.36      0.00
    2    3    2     23.15      0.00
    3    3    2     -4.12      0.00
    4    3    2      0.86      0.00
    5    3    2     -0.76      0.00
    6    3    2      3.36      0.00
    7    3    2     -2.24      0.00
    8    3    2      1.96      0.00
    9    3    2     -0.51      0.00
   10    3    2     -2.49      0.00
   11    3    2      0.27      0.00
   12    3    2     -1.22      0.00
   13    3    2     -0.29      0.00
   14    3    2     -2.43      0.00
   15    3    2     -1.44      0.00
  -15    4    2      0.10      0.00
  -14    4    2      1.94      0.00
  -13    4    2      1.42      0.00
  -12    4    2     -0.19      0.00
  -11    4    2     -0.12      0.00
  -10    4    2     -1.83      0.00
   -9    4    2     -1.31      0.00
   -8    4    2     -0.91      0.00
   -7    4    2     -6.24      0.00
   -6    4    2      1.55      0.00
   -5    4    2     -7.92      0.00
   -4    4    2     -1.51      0.00
   -3    4    2      1.63      0.00
   -2    4    2     -2.63      0.00
   -1    4    2     46.74      0.00
    0    4    2     19.92      0.00
    1    4    2     21.87      0.00
    2    4    2     21.31      0.00
    3    4    2     -0.11      0.00
    4    4    2     -7.65      0.00
    5    4    2      4.15      0.00
    6    4    2     -9.48      0.00
    7    4    2      0.82      0.00
    8    4    2     -5.03      0.00
    9    4    2      0.53      0.00
   10    4    2     -1.21      0.00
   11    4    2     -1.41      0.00
   12    4    2     -0.95      0.00
   13    4    2     -2.42      0.00
   14    4    2     -2.69      0.00
   15    4    2     -2.24      0.00
  -15    5    2     -0.65      0.00
  -14    5    2     -2.29      0.00
  -13    5    2      0.17      0.00
  -12    5    2     -1.17      0.00
  -11    5    2      0.27      0.00
  -10    5    2     -5.06      0.00
   -9    5    2      0.09      0.00
   -8    5    2     -6.10      0.00
   -7    5    2     -2.72      0.00
   -6    5    2     -4.32      0.00
   -5    5    2     -7.65      0.00
   -4    5    2      2.62      0.00
   -3    5    2    -31.06      0.00
   -2    5    2     -6.50      0.00
   -1    5    2    -42.90      0.00
    0    5    2     -9.37      0.00
    1    5    2     11.24      0.00
    2    5    2     -0.53      0.00
    3    5    2     12.48      0.00
    4    5    2      2.63      0.00
    5    5    2     -1.81      0.00
    6    5    2      0.26      0.00
    7    5    2     -3.32      0.00
    8    5    2     -0.13      0.00
    9    5    2      1.43      0.00
   10    5    2      1.10      0.00
   11    5    2     -1.54      0.00
   12    5    2      1.93      0.00
   13    5    2      2.28      0.00
   14    5    2      1.72      0.00
   15    5    2     -0.06      0.00
  -15    6    2      2.55      0.00
  -14    6    2      0.60      0.00
  -13    6    2     -1.11      0.00
  -12    6    2      4.63      0.00
  -11    6    2     -0.83      0.00
  -10    6    2      1.41      0.00
   -9    6    2     -3.80      0.00
   -8    6    2     -1.17      0.00
   -7    6    2     -6.81      0.00
   -6    6    2     -7.91      0.00
   -5    6    2     -5.42      0.00
   -4    6    2    -12.89      0.00
   -3    6    2     -6.22      0.00
   -2    6    2     -9.39      0.00
   -1    6    2    -24.77      0.00
    0    6    2      6.20      0.00
    1    6    2    -15.87      0.00
    2    6    2     13.05      0.00
    3    6    2     11.98      0.00
    4    6    2     14.01      0.00
    5    6    2      6.47      0.00
    6    6    2      9.01      0.00
    7    6    2      5.06      0.00
    8    6    2      2.51      0.00
    9    6    2      4.67      0.00
   10    6    2      0.56      0.00
   11    6    2      2.63      0.00
   12    6    2      1.24      0.00
   13    6    2     -0.77      0.00
   14    6    2     -3.47      0.00
   15    6    2     -1.87      0.00
  -15    7    2      0.57      0.00
  -14    7    2     -2.49      0.00
  -13    7    2     -0.25      0.00
  -12    7    2      1.63      0.00
  -11    7    2      1.07      0.00
  -10    7    2      2.99      0.00
   -9    7    2      3.20      0.00
   -8    7    2      2.10      0.00
   -7    7    2     -0.99      0.00
   -6    7    2     -1.49      0.00
   -5    7    2     -2.38      0.00
   -4    7    2     -3.44      0.00
   -3    7    2     12.26      0.00
   -2    7    2    -13.33      0.00
   -1    7    2      7.68      0.00
    0    7    2    -22.70      0.00
    1    7    2     -6.85      0.00
    2    7    2     -5.71      0.00
    3    7    2      2.22      0.00
    4    7    2     10.18      0.00
    5    7    2      2.88      0.00
    6    7    2      8.98      0.00
    7    7    2     -1.44      0.00
    8    7    2      3.05      0.00
    9    7    2      0.27      0.00
   10    7    2      1.38      0.00
   11    7    2     -1.34      0.00
   12    7    2      1.21      0.00
   13    7    2     -1.62      0.00
   14    7    2      5.14      0.00
   15    7    2     -2.22      0.00
  -15    8    2      1.16      0.00
  -14    8    2     -0.80      0.00
  -13    8    2     -3.12      0.00
  -12    8    2     -2.71      0.00
  -11    8    2     -1.05      0.00
  -10    8    2     -0.43      0.00
   -9    8    2      2.84      0.00
   -8    8    2      1.08      0.00
   -7    8    2      4.81      0.00
   -6    8    2      4.36      0.00
   -5    8    2     -2.33      0.00
   -4    8    2      9.40      0.00
   -3    8    2    -13.08      0.00
   -2    8    2     17.78      0.00
   -1    8    2     -7.68      0.00
    0    8    2      9.64      0.00
    1    8    2    -14.17      0.00
    2    8    2     -1.78      0.00
    3    8    2    -13.20      0.00
    4    8    2      0.36      0.00
    5    8    2      4.10      0.00
    6    8    2      0.96      0.00
    7    8    2      9.65      0.00
    8    8    2      1.38      0.00
    9    8    2      3.56      0.00
   10    8    2      1.31      0.00
   11    8    2      0.44      0.00
   12    8    2      2.03      0.00
   13    8    2      0.85      0.00
   14    8    2     -0.10      0.00
  -15    9    2      1.31      0.00
  -14    9    2      0.95      0.00
  -13    9    2     -0.40      0.00
  -12    9    2      1.42      0.00
  -11    9    2     -1.11      0.00
  -10    9    2      0.29      0.00
   -9    9    2      1.23      0.00
   -8    9    2     -1.39      0.00
   -7    9    2      9.31      0.00
   -6    9    2      1.51      0.00
   -5    9    2     14.14      0.00
   -4    9    2      6.34      0.00
   -3    9    2      7.05      0.00
   -2    9    2     11.42      0.00
   -1    9    2     -1.64      0.00
    0    9    2     11.62      0.00
    1    9    2     -5.07      0.00
    2    9    2      4.59      0.00
    3    9    2    -16.16      0.00
    4    9    2      3.59      0.00
    5    9    2     -9.89      0.00
    6    9    2      2.11      0.00
    7    9    2      1.87      0.00
    8    9    2     -3.49      0.00
    9    9    2      6.32      0.00
   10    9    2      0.06      0.00
   11    9    2      0.54      0.00
   12    9    2      0.48      0.00
   13    9    2     -1.41      0.00
   14    9    2      2.93      0.00
  -14   10    2     -1.93      0.00
  -13   10    2     -0.28      0.00
  -12   10    2     -1.40      0.00
  -11   10    2      0.57      0.00
  -10   10    2      1.21      0.00
   -9   10    2     -1.76      0.00
   -8   10    2      0.53      0.00
   -7   10    2     -4.43      0.00
   -6   10    2     -0.71      0.00
   -5   10    2      1.01      0.00
   -4   10    2      1.79      0.00
   -3   10    2      8.37      0.00
   -2   10    2      2.46      0.00
   -1   10    2     14.16      0.00
    0   10    2      6.16      0.00
    1   10    2     16.00      0.00
    2   10    2     -2.68      0.00
    3   10    2      9.22      0.00
    4   10    2     -9.61      0.00
    5   10    2     -1.96      0.00
    6   10    2     -3.53      0.00
    7   10    2     -4.55      0.00
    8   10    2     -1.12      0.00
    9   10    2     -3.16      0.00
   10   10    2     -1.92      0.00
   11   10    2     -0.23      0.00
   12   10    2     -0.58      0.00
   13   10    2     -0.49      0.00
   14   10    2      0.65      0.00
  -14   11    2     -2.26      0.00
  -13   11    2     -1.00      0.00
  -12   11    2     -2.71      0.00
  -11   11    2      1.51      0.00
  -10   11    2     -1.28      0.00
   -9   11    2      0.58      0.00
   -8   11    2      0.29      0.00
   -7   11    2     -4.50      0.00
   -6   11    2      3.82      0.00
   -5   11    2     -7.37      0.00
   -4   11    2     16.03      0.00
   -3   11    2     -4.95      0.00
   -2   11    2     15.81      0.00
   -1   11    2     -0.12      0.00
    0   11    2      7.23      0.00
    1   11    2     -0.22      0.00
    2   11    2      3.64      0.00
    3   11    2      0.47      0.00
    4   11    2     -5.89      0.00
    5   11    2      2.83      0.00
    6   11    2     -5.66      0.00
    7   11    2      0.56      0.00
    8   11    2     -1.70      0.00
    9   11    2     -3.08      0.00
   10   11    2      2.56      0.00
   11   11    2      0.25      0.00
   12   11    2      1.44      0.00
   13   11    2      0.74      0.00
   14   11    2      1.33      0.00
  -14   12    2      0.99      0.00
  -13   12    2     -2.00      0.00
  -12   12    2     -0.60      0.00
  -11   12    2     -1.02      0.00
  -10   12    2      1.89      0.00
   -9   12    2      1.47      0.00
   -8   12    2     -0.54      0.00
   -7   12    2      0.80      0.00
   -6   12    2     -5.11      0.00
   -5   12    2     -1.41      0.00
   -4   12    2    -11.51      0.00
   -3   12    2     -0.16      0.00
   -2   12    2    -10.38      0.00
   -1   12    2      5.65      0.00
    0   12    2    -10.07      0.00
    1   12    2      5.72      0.00
    2   12    2     -5.05      0.00
    3   12    2     -1.30      0.00
    4   12    2      3.14      0.00
    5   12    2     -2.82      0.00
    6   12    2     -0.18      0.00
    7   12    2      0.72      0.00
    8   12    2     -1.88      0.00
    9   12    2      0.89      0.00
   10   12    2     -1.60      0.00
   11   12    2     -0.88      0.00
   12   12    2     -0.22      0.00
   13   12    2      0.76      0.00
  -13   13    2     -0.46      0.00
  -12   13    2     -2.70      0.00
  -11   13    2     -0.90      0.00
  -10   13    2     -0.26      0.00
   -9   13    2     -2.15      0.00
   -8   13    2      0.21      0.00
   -7   13    2     -2.21      0.00
   -6   13    2     -2.68      0.00
   -5   13    2     -3.27      0.00
   -4   13    2     -4.63      0.00
   -3   13    2     -1.56      0.00
   -2   13    2     -4.61      0.00
   -1   13    2      2.28      0.00
    0   13    2     -1.70      0.00
    1   13    2      4.58      0.00
    2   13    2     -5.74      0.00
    3   13    2      3.47      0.00
    4   13    2     -3.80      0.00
    5   13    2     -0.65      0.00
    6   13    2      3.58      0.00
    7   13    2     -2.87      0.00
    8   13    2      1.89      0.00
    9   13    2     -1.69      0.00
   10   13    2      0.24      0.00
   11   13    2      1.75      0.00
   12   13    2      0.24      0.00
   13   13    2     -0.07      0.00
  -13   14    2      0.24      0.00
  -12   14    2      0.22      0.00
  -11   14    2     -0.92      0.00
  -10   14    2     -0.90      0.00
   -9   14    2      0.85      0.00
   -8   14    2     -0.03      0.00
   -7   14    2     -0.48      0.00
   -6   14    2      2.35      0.00
   -5   14    2      1.74      0.00
   -4   14    2      2.35      0.00
   -3   14    2     -0.32      0.00
   -2   14    2     -3.00      0.00
   -1   14    2     -0.79      0.00
    0   14    2     -0.16      0.00
    1   14    2     -4.85      0.00
    2   14    2      2.53      0.00
    3   14    2     -5.65      0.00
    4   14    2     -0.77      0.00
    5   14    2     -0.45      0.00
    6   14    2     -1.55      0.00
    7   14    2      1.39      0.00
    8   14    2     -1.21      0.00
    9   14    2      2.02      0.00
   10   14    2      1.40      0.00
   11   14    2      2.67      0.00
   12   14    2      0.49      0.00
   13   14    2      2.22      0.00
  -12   15    2     -0.43      0.00
  -11   15    2     -1.12      0.00
  -10   15    2     -1.66      0.00
   -9   15    2     -0.60      0.00
   -8   15    2     -1.65      0.00
   -7   15    2      0.61      0.00
   -6   15    2     -4.03      0.00
   -5   15    2      0.72      0.00
   -4   15    2     -2.81      0.00
   -3   15    2     -0.89      0.00
   -2   15    2     -3.00      0.00
   -1   15    2     -3.50      0.00
    0   15    2     -1.86      0.00
    1   15    2      0.20      0.00
    2   15    2      2.09      0.00
    3   15    2     -0.22      0.00
    4   15    2      2.93      0.00
    5   15    2     -1.02      0.00
    6   15    2      2.86      0.00
    7   15    2      1.71      0.00
    8   15    2      0.70      0.00
    9   15    2      1.96      0.00
   10   15    2     -1.88      0.00
   11   15    2      1.88      0.00
   12   15    2     -0.25      0.00
  -12   16    2      0.86      0.00
  -11   16    2      1.21      0.00
  -10   16    2     -0.36      0.00
   -9   16    2     -0.42      0.00
   -8   16    2     -1.02      0.00
   -7   16    2     -1.41      0.00
   -6   16    2      0.75      0.00
   -5   16    2      0.21      0.00
   -4   16    2      5.60      0.00
   -3   16    2      3.76      0.00
   -2   16    2      5.83      0.00
   -1   16    2      1.62      0.00
    0   16    2      3.79      0.00
    1   16    2      1.55      0.00
    2   16    2      1.83      0.00
    3   16    2      4.06      0.00
    4   16    2      1.93      0.00
    5   16    2      1.98      0.00
    6   16    2      0.76      0.00
    7   16    2     -0.18      0.00
    8   16    2      0.03      0.00
    9   16    2     -0.39      0.00
   10   16    2     -0.16      0.00
   11   16    2      2.21      0.00
   12   16    2      0.31      0.00
  -11   17    2      0.20      0.00
  -10   17    2      1.53      0.00
   -9   17    2      0.03      0.00
   -8   17    2      2.54      0.00
   -7   17    2     -1.10      0.00
   -6   17    2      1.11      0.00
   -5   17    2     -3.93      0.00
   -4   17    2      0.92      0.00
   -3   17    2     -1.11      0.00
   -2   17    2      3.57      0.00
   -1   17    2      0.12      0.00
    0   17    2      1.11      0.00
    1   17    2     -0.30      0.00
    2   17    2     -2.32      0.00
    3   17    2      1.53      0.00
    4   17    2     -3.46      0.00
    5   17    2      1.89      0.00
    6   17    2     -1.53      0.00
    7   17    2      1.24      0.00
    8   17    2     -0.36      0.00
    9   17    2      0.46      0.00
   10   17    2     -0.32      0.00
   11   17    2     -0.53      0.00
  -11   18    2      0.46      0.00
  -10   18    2      0.62      0.00
   -9   18    2      1.58      0.00
   -8   18    2     -0.36      0.00
   -7   18    2      2.20      0.00
   -6   18    2     -0.09      0.00
   -5   18    2      0.78      0.00
   -4   18    2     -1.87      0.00
   -3   18    2     -1.38      0.00
   -2   18    2     -2.29      0.00
   -1   18    2      0.23      0.00
    0   18    2      0.50      0.00
    1   18    2      1.38      0.00
    2   18    2      1.10      0.00
    3   18    2      1.73      0.00
    4   18    2     -0.36      0.00
    5   18    2      1.66      0.00
    6   18    2     -0.40      0.00
    7   18    2      0.54      0.00
    8   18    2      0.48      0.00
    9   18    2     -0.14      0.00
   10   18    2      0.03      0.00
  -10   19    2      0.95      0.00
   -9   19    2      0.83      0.00
   -8   19    2      1.05      0.00
   -7   19    2      0.50      0.00
   -6   19    2      1.20      0.00
   -5   19    2      1.79      0.00
   -4   19    2      0.29      0.00
   -3   19    2      1.72      0.00
   -2   19    2     -0.94      0.00
   -1   19    2     -0.10      0.00
    0   19    2     -1.72      0.00
    1   19    2     -0.84      0.00
    2   19    2     -1.61      0.00
    3   19    2     -1.55      0.00
    4   19    2     -0.67      0.00
    5   19    2     -1.80      0.00
    6   19    2     -1.17      0.00
    7   19    2     -1.72      0.00
    8   19    2     -0.21      0.00
    9   19    2     -1.11      0.00
   10   19    2      0.27      0.00
   -9   20    2      0.97      0.00
   -8   20    2     -0.33      0.00
   -7   20    2      0.95      0.00
   -6   20    2     -1.20      0.00
   -5   20    2      1.69      0.00
   -4   20    2     -0.65      0.00
   -3   20    2      1.66      0.00
   -2   20    2     -2.80      0.00
   -1   20    2      0.04      0.00
    0   20    2     -2.04      0.00
    1   20    2      0.72      0.00
    2   20    2     -2.81      0.00
    3   20    2      1.11      0.00
    4   20    2     -2.77      0.00
    5   20    2     -0.42      0.00
    6   20    2     -1.20      0.00
    7   20    2     -0.94      0.00
    8   20    2      1.36      0.00
    9   20    2     -0.67      0.00
   -8   21    2     -1.36      0.00
   -7   21    2     -0.61      0.00
   -6   21    2     -1.88      0.00
   -5   21    2      1.08      0.00
   -4   21    2     -2.56      0.00
   -3   21    2      2.16      0.00
   -2   21    2     -0.09      0.00
   -1   21    2     -0.84      0.00
    0   21    2      0.41      0.00
    1   21    2     -2.69      0.00
    2   21    2      1.06      0.00
    3   21    2     -0.73      0.00
    4   21    2     -0.68      0.00
    5   21    2      1.55      0.00
    6   21    2     -0.95      0.00
    7   21    2      0.06      0.00
    8   21    2     -0.59      0.00
   -7   22    2     -0.78      0.00
   -6   22    2      2.29      0.00
   -5   22    2     -1.54      0.00
   -4   22    2      1.21      0.00
   -3   22    2      1.09      0.00
   -2   22    2     -1.26      0.00
   -1   22    2      1.39      0.00
    0   22    2     -1.58      0.00
    1   22    2     -0.31      0.00
    2   22    2     -0.52      0.00
    3   22    2     -1.75      0.00
    4   22    2     -0.43      0.00
    5   22    2     -0.18      0.00
    6   22    2     -1.20      0.00
    7   22    2      0.55      0.00
   -5   23    2      0.69      0.00
   -4   23    2      2.38      0.00
   -3   23    2     -1.85      0.00
   -2   23    2      2.13      0.00
   -1   23    2      0.20      0.00
    0   23    2      1.63      0.00
    1   23    2      1.03      0.00
    2   23    2      0.43      0.00
    3   23    2      0.09      0.00
    4   23    2      0.36      0.00
    5   23    2      0.18      0.00
   -3   24    2      1.11      0.00
   -2   24    2     -0.26      0.00
   -1   24    2     -1.76      0.00
    0   24    2     -0.30      0.00
    1   24    2     -0.83      0.00
    2   24    2      0.83      0.00
    3   24    2     -0.41      0.00
  -15    0    3     -0.97      0.00
  -13    0    3      1.15      0.00
  -11    0    3     -0.56      0.00
   -9    0    3      2.97      0.00
   -7    0    3      3.47      0.00
   -5    0    3      5.66      0.00
   -3    0    3     30.28      0.00
    1    0    3    -46.09      0.00
    3    0    3    -35.34      0.00
    5    0    3    -12.88      0.00
    7    0    3     -3.66      0.00
    9    0    3     -1.86      0.00
   11    0    3      0.58      0.00
   13    0    3     -0.07      0.00
   15    0    3      0.97      0.00
  -15    1    3     -1.88      0.00
  -14    1    3      0.15      0.00
  -13    1    3     -0.44      0.00
  -12    1    3      0.36      0.00
  -11    1    3     -0.88      0.00
  -10    1    3     -2.64      0.00
   -9    1    3     -1.99      0.00
   -8    1    3     -1.87      0.00
   -7    1    3     -2.99      0.00
   -6    1    3     -7.35      0.00
   -5    1    3    -18.42      0.00
   -4    1    3    -16.20      0.00
   -3    1    3    -44.55      0.00
   -2    1    3    -30.92      0.00
    0    1    3    -17.28      0.00
    1    1    3     15.61      0.00
    2    1    3     -3.16      0.00
    3    1    3      5.07      0.00
    4    1    3     -6.91      0.00
    5    1    3      2.83      0.00
    6    1    3     -5.81      0.00
    7    1    3      2.17      0.00
    8    1    3     -2.42      0.00
    9    1    3      1.61      0.00
   10    1    3     -0.33      0.00
   11    1    3     -2.01      0.00
   12    1    3      2.47      0.00
   13    1    3     -0.25      0.00
   14    1    3      0.47      0.00
   15    1    3      0.13      0.00
  -15    2    3      1.00      0.00
  -14    2    3     -4.21      0.00
  -13    2    3     -0.54      0.00
  -12    2    3     -3.67      0.00
  -11    2    3      1.73      0.00
  -10    2    3     -5.18      0.00
   -9    2    3      1.80      0.00
   -8    2    3     -7.77      0.00
   -7    2    3      4.61      0.00
   -6    2    3    -10.83      0.00
   -5    2    3      5.95      0.00
   -4    2    3    -11.06      0.00
   -3    2    3    -13.04      0.00
   -2    2    3     10.32      0.00
   -1    2    3    -39.82      0.00
    0    2    3     29.75      0.00
    1    2    3     -7.31      0.00
    2    2    3      6.58      0.00
    3    2    3      8.04      0.00
    4    2    3     -4.29      0.00
    5    2    3      0.62      0.00
    6    2    3     -5.88      0.00
    7    2    3      2.69      0.00
    8    2    3     -6.00      0.00
    9    2    3      3.60      0.00
   10    2    3     -2.66      0.00
   11    2    3      0.80      0.00
   12    2    3      2.31      0.00
   13    2    3     -1.80      0.00
   14    2    3     -1.31      0.00
   15    2    3     -2.31      0.00
  -15    3    3     -2.25      0.00
  -14    3    3     -2.95      0.00
  -13    3    3     -0.54      0.00
  -12    3    3      1.06      0.00
  -11    3    3     -1.44      0.00
  -10    3    3      0.28      0.00
   -9    3    3     -2.99      0.00
   -8    3    3      5.52      0.00
   -7    3    3     -2.65      0.00
   -6    3    3      9.05      0.00
   -5    3    3      1.52      0.00
   -4    3    3      1.92      0.00
   -3    3    3     -0.23      0.00
   -2    3    3    -37.03      0.00
   -1    3    3    -47.49      0.00
    0    3    3    -37.94      0.00
    1    3    3    -37.26      0.00
    2    3    3     -8.67      0.00
    3    3    3      8.82      0.00
    4    3    3      2.59      0.00
    5    3    3      1.77      0.00
    6    3    3      7.85      0.00
    7    3    3     -1.90      0.00
    8    3    3      6.12      0.00
    9    3    3      0.62      0.00
   10    3    3      3.36      0.00
   11    3    3      2.31      0.00
   12    3    3      0.29      0.00
   13    3    3      2.66      0.00
   14    3    3      1.73      0.00
   15    3    3      3.04      0.00
  -15    4    3      0.55      0.00
  -14    4    3      0.69      0.00
  -13    4    3     -1.63      0.00
  -12    4    3     -0.80      0.00
  -11    4    3      0.74      0.00
  -10    4    3      2.04      0.00
   -9    4    3      1.20      0.00
   -8    4    3      0.92      0.00
   -7    4    3     -3.50      0.00
   -6    4    3      4.95      0.00
   -5    4    3    -10.51      0.00
   -4    4    3      8.52      0.00
   -3    4    3     -6.63      0.00
   -2    4    3     -1.66      0.00
   -1    4    3     10.36      0.00
    0    4    3    -28.15      0.00
    1    4    3     -7.64      0.00
    2    4    3    -14.94      0.00
    3    4    3     -2.40      0.00
    4    4    3     -0.07      0.00
    5    4    3     12.42      0.00
    6    4    3      0.41      0.00
    7    4    3      9.98      0.00
    8    4    3     -1.85      0.00
    9    4    3      2.71      0.00
   10    4    3      1.56      0.00
   11    4    3      0.29      0.00
   12    4    3      2.04      0.00
   13    4    3      0.69      0.00
   14    4    3     -2.35      0.00
   15    4    3     -1.68      0.00
  -15    5    3      1.29      0.00
  -14    5    3     -1.55      0.00
  -13    5    3     -1.22      0.00
  -12    5    3      0.03      0.00
  -11    5    3      1.48      0.00
  -10    5    3      1.52      0.00
   -9    5    3      3.72      0.00
   -8    5    3      2.44      0.00
   -7    5    3     12.12      0.00
   -6    5    3      5.40      0.00
   -5    5    3     16.46      0.00
   -4    5    3     14.46      0.00
   -3    5    3     16.97      0.00
   -2    5    3     32.00      0.00
   -1    5    3      6.35      0.00
    0    5    3      1.15      0.00
    1    5    3     -1.77      0.00
    2    5    3    -21.15      0.00
    3    5    3    -19.33      0.00
    4    5    3      3.09      0.00
    5    5    3    -14.32      0.00
    6    5    3      5.46      0.00
    7    5    3     -4.56      0.00
    8    5    3     -0.72      0.00
    9    5    3      0.15      0.00
   10    5    3     -0.78      0.00
   11    5    3     -0.87      0.00
   12    5    3      0.87      0.00
   13    5    3     -0.72      0.00
   14    5    3      2.76      0.00
  -15    6    3     -0.24      0.00
  -14    6    3      0.18      0.00
  -13    6    3     -2.13      0.00
  -12    6    3     -0.32      0.00
  -11    6    3     -4.28      0.00
  -10    6    3      1.34      0.00
   -9    6    3     -2.60      0.00
   -8    6    3      4.78      0.00
   -7    6    3      1.18      0.00
   -6    6    3      5.15      0.00
   -5    6    3      7.66      0.00
   -4    6    3      0.64      0.00
   -3    6    3      6.85      0.00
   -2    6    3      2.22      0.00
   -1    6    3      5.21      0.00
    0    6    3     24.91      0.00
    1    6    3     -7.21      0.00
    2    6    3      2.47      0.00
    3    6    3    -15.26      0.00
    4    6    3     -8.26      0.00
    5    6    3     -9.87      0.00
    6    6    3     -0.27      0.00
    7    6    3     -1.84      0.00
    8    6    3     -0.34      0.00
    9    6    3     -1.10      0.00
   10    6    3     -2.24      0.00
   11    6    3      0.22      0.00
   12    6    3      0.60      0.00
   13    6    3      1.34      0.00
   14    6    3      1.42      0.00
  -15    7    3      1.48      0.00
  -14    7    3      0.35      0.00
  -13    7    3      4.23      0.00
  -12    7    3      0.15      0.00
  -11    7    3      0.35      0.00
  -10    7    3     -2.13      0.00
   -9    7    3     -0.39      0.00
   -8    7    3     -3.14      0.00
   -7    7    3      0.59      0.00
   -6    7    3      3.04      0.00
   -5    7    3      3.06      0.00
   -4    7    3      7.08      0.00
   -3    7    3      8.22      0.00
   -2    7    3      1.02      0.00
   -1    7    3     19.17      0.00
    0    7    3      3.61      0.00
    1    7    3     13.66      0.00
    2    7    3     12.75      0.00
    3    7    3     -2.81      0.00
    4    7    3     -2.74      0.00
    5    7    3     -5.41      0.00
    6    7    3     -6.83      0.00
    7    7    3     -3.67      0.00
    8    7    3     -4.22      0.00
    9    7    3     -2.83      0.00
   10    7    3     -0.34      0.00
   11    7    3     -1.79      0.00
   12    7    3     -1.11      0.00
   13    7    3     -3.02      0.00
   14    7    3      3.95      0.00
  -15    8    3     -3.19      0.00
  -14    8    3     -1.22      0.00
  -13    8    3      0.19      0.00
  -12    8    3     -0.77      0.00
  -11    8    3      2.61      0.00
  -10    8    3      0.23      0.00
   -9    8    3      1.27      0.00
   -8    8    3     -4.73      0.00
   -7    8    3     -1.90      0.00
   -6    8    3     -6.59      0.00
   -5    8    3     -7.43      0.00
   -4    8    3      5.60      0.00
   -3    8    3    -12.65      0.00
   -2    8    3     12.25      0.00
   -1    8    3    -10.24      0.00
    0    8    3      7.85      0.00
    1    8    3      4.79      0.00
    2    8    3      6.51      0.00
    3    8    3      5.16      0.00
    4    8    3      1.55      0.00
    5    8    3      0.42      0.00
    6    8    3     -7.91      0.00
    7    8    3     -0.84      0.00
    8    8    3     -6.05      0.00
    9    8    3     -2.94      0.00
   10    8    3     -2.50      0.00
   11    8    3     -1.41      0.00
   12    8    3     -2.23      0.00
   13    8    3      1.38      0.00
   14    8    3     -0.16      0.00
  -15    9    3      3.11      0.00
  -14    9    3      0.95      0.00
  -13    9    3     -0.64      0.00
  -12    9    3      0.67      0.00
  -11    9    3     -1.72      0.00
  -10    9    3      0.86      0.00
   -9    9    3     -2.22      0.00
   -8    9    3      1.50      0.00
   -7    9    3      0.29      0.00
   -6    9    3     -4.81      0.00
   -5    9    3     -4.99      0.00
   -4    9    3    -10.20      0.00
   -3    9    3     -5.19      0.00
   -2    9    3     -8.76      0.00
   -1    9    3     -6.95      0.00
    0    9    3     -7.62      0.00
    1    9    3     -4.55      0.00
    2    9    3     -3.83      0.00
    3    9    3      1.94      0.00
    4    9    3      3.69      0.00
    5    9    3      1.08      0.00
    6    9    3      5.52      0.00
    7    9    3      0.77      0.00
    8    9    3      1.67      0.00
    9    9    3      0.73      0.00
   10    9    3      0.35      0.00
   11    9    3      1.61      0.00
   12    9    3      0.86      0.00
   13    9    3      1.21      0.00
   14    9    3     -1.32      0.00
  -14   10    3     -0.42      0.00
  -13   10    3      2.99      0.00
  -12   10    3     -1.78      0.00
  -11   10    3      0.03      0.00
  -10   10    3     -0.09      0.00
   -9   10    3     -1.27      0.00
   -8   10    3      4.11      0.00
   -7   10    3     -2.56      0.00
   -6   10    3      3.35      0.00
   -5   10    3     -3.76      0.00
   -4   10    3     -9.02      0.00
   -3   10    3     -2.72      0.00
   -2   10    3    -20.47      0.00
   -1   10    3      3.78      0.00
    0   10    3    -18.04      0.00
    1   10    3      7.74      0.00
    2   10    3    -13.03      0.00
    3   10    3      9.53      0.00
    4   10    3     -5.23      0.00
    5   10    3      5.25      0.00
    6   10    3      0.96      0.00
    7   10    3     -1.59      0.00
    8   10    3      5.16      0.00
    9   10    3     -0.73      0.00
   10   10    3      1.07      0.00
   11   10    3      0.07      0.00
   12   10    3     -2.55      0.00
   13   10    3      0.43      0.00
   14   10    3     -1.48      0.00
  -14   11    3      2.85      0.00
  -13   11    3      1.88      0.00
  -12   11    3      0.23      0.00
  -11   11    3      0.06      0.00
  -10   11    3     -2.94      0.00
   -9   11    3     -1.00      0.00
   -8   11    3     -1.91      0.00
   -7   11    3     -0.92      0.00
   -6   11    3      2.94      0.00
   -5   11    3     -3.22      0.00
   -4   11    3      3.09      0.00
   -3   11    3     -9.03      0.00
   -2   11    3      0.81      0.00
   -1   11    3     -8.00      0.00
    0   11    3      0.14      0.00
    1   11    3     -4.83      0.00
    2   11    3      5.07      0.00
    3   11    3     -1.88      0.00
    4   11    3      0.90      0.00
    5   11    3      2.15      0.00
    6   11    3      0.46      0.00
    7   11    3      1.40      0.00
    8   11    3      1.70      0.00
    9   11    3     -1.01      0.00
   10   11    3      1.52      0.00
   11   11    3      0.69      0.00
   12   11    3     -0.19      0.00
   13   11    3      1.46      0.00
  -14   12    3      0.66      0.00
  -13   12    3      0.47      0.00
  -12   12    3      2.57      0.00
  -11   12    3     -1.15      0.00
  -10   12    3      0.23      0.00
   -9   12    3     -0.83      0.00
   -8   12    3     -0.83      0.00
   -7   12    3      1.69      0.00
   -6   12    3     -0.84      0.00
   -5   12    3     10.35      0.00
   -4   12    3     -3.65      0.00
   -3   12    3     12.88      0.00
   -2   12    3     -9.89      0.00
   -1   12    3      2.74      0.00
    0   12    3     -8.08      0.00
    1   12    3      0.90      0.00
    2   12    3      0.38      0.00
    3   12    3     -3.31      0.00
    4   12    3      6.47      0.00
    5   12    3     -4.94      0.00
    6   12    3      2.28      0.00
    7   12    3      0.34      0.00
    8   12    3     -0.87      0.00
    9   12    3      2.39      0.00
   10   12    3     -1.12      0.00
   11   12    3      0.72      0.00
   12   12    3     -0.81      0.00
   13   12    3      0.78      0.00
  -13   13    3      0.70      0.00
  -12   13    3     -0.04      0.00
  -11   13    3      2.20      0.00
  -10   13    3      0.15      0.00
   -9   13    3     -0.84      0.00
   -8   13    3      2.30      0.00
   -7   13    3      0.17      0.00
   -6   13    3     -0.30      0.00
   -5   13    3     -0.37      0.00
   -4   13    3      0.70      0.00
   -3   13    3      0.93      0.00
   -2   13    3      2.59      0.00
   -1   13    3     -2.62      0.00
    0   13    3      2.01      0.00
    1   13    3     -1.90      0.00
    2   13    3      1.27      0.00
    3   13    3      8.03      0.00
    4   13    3     -0.66      0.00
    5   13    3      2.38      0.00
    6   13    3      1.83      0.00
    7   13    3     -1.08      0.00
    8   13    3      1.22      0.00
    9   13    3     -0.03      0.00
   10   13    3     -3.30      0.00
   11   13    3     -0.58      0.00
   12   13    3     -2.32      0.00
   13   13    3     -1.44      0.00
  -13   14    3     -0.35      0.00
  -12   14    3      1.30      0.00
  -11   14    3      1.56      0.00
  -10   14    3     -0.28      0.00
   -9   14    3      1.45      0.00
   -8   14    3      1.02      0.00
   -7   14    3     -1.40      0.00
   -6   14    3      2.99      0.00
   -5   14    3     -1.04      0.00
   -4   14    3      4.16      0.00
   -3   14    3      1.94      0.00
   -2   14    3      7.80      0.00
   -1   14    3      0.13      0.00
    0   14    3      6.96      0.00
    1   14    3     -4.74      0.00
    2   14    3      6.20      0.00
    3   14    3     -2.74      0.00
    4   14    3      1.16      0.00
    5   14    3      3.34      0.00
    6   14    3     -3.95      0.00
    7   14    3      1.62      0.00
    8   14    3     -2.35      0.00
    9   14    3      0.09      0.00
   10   14    3     -1.51      0.00
   11   14    3     -0.51      0.00
   12   14    3     -1.64      0.00
  -12   15    3     -0.96      0.00
  -11   15    3     -0.02      0.00
  -10   15    3      1.79      0.00
   -9   15    3      1.17      0.00
   -8   15    3      1.79      0.00
   -7   15    3      3.04      0.00
   -6   15    3      1.78      0.00
   -5   15    3      1.47      0.00
   -4   15    3     -2.04      0.00
   -3   15    3     -0.98      0.00
   -2   15    3      0.18      0.00
   -1   15    3      0.81      0.00
    0   15    3     -1.67      0.00
    1   15    3      0.07      0.00
    2   15    3     -5.12      0.00
    3   15    3     -0.70      0.00
    4   15    3     -2.59      0.00
    5   15    3     -1.55      0.00
    6   15    3     -1.50      0.00
    7   15    3      0.19      0.00
    8   15    3     -0.76      0.00
    9   15    3      1.67      0.00
   10   15    3     -0.47      0.00
   11   15    3     -0.43      0.00
   12   15    3     -1.63      0.00
  -12   16    3      0.50      0.00
  -11   16    3      0.21      0.00
  -10   16    3     -0.19      0.00
   -9   16    3     -0.11      0.00
   -8   16    3      0.65      0.00
   -7   16    3     -0.46      0.00
   -6   16    3      2.00      0.00
   -5   16    3     -0.91      0.00
   -4   16    3      0.33      0.00
   -3   16    3     -3.98      0.00
   -2   16    3     -2.35      0.00
   -1   16    3     -3.06      0.00
    0   16    3     -0.24      0.00
    1   16    3      0.45      0.00
    2   16    3     -1.61      0.00
    3   16    3      2.03      0.00
    4   16    3     -3.37      0.00
    5   16    3      0.27      0.00
    6   16    3     -1.30      0.00
    7   16    3     -1.01      0.00
    8   16    3      0.41      0.00
    9   16    3     -1.60      0.00
   10   16    3     -0.22      0.00
   11   16    3     -0.10      0.00
  -11   17    3     -0.89      0.00
  -10   17    3      0.10      0.00
   -9   17    3     -0.99      0.00
   -8   17    3      0.49      0.00
   -7   17    3     -1.14      0.00
   -6   17    3      1.06      0.00
   -5   17    3      2.13      0.00
   -4   17    3      1.88      0.00
   -3   17    3      1.85      0.00
   -2   17    3     -0.34      0.00
   -1   17    3      0.31      0.00
    0   17    3     -0.43      0.00
    1   17    3     -1.55      0.00
    2   17    3     -0.49      0.00
    3   17    3     -0.45      0.00
    4   17    3     -1.73      0.00
    5   17    3      0.14      0.00
    6   17    3     -2.61      0.00
    7   17    3     -1.14      0.00
    8   17    3     -1.47      0.00
    9   17    3     -1.57      0.00
   10   17    3      0.63      0.00
   11   17    3     -0.32      0.00
  -11   18    3     -0.84      0.00
  -10   18    3     -1.37      0.00
   -9   18    3     -0.06      0.00
   -8   18    3     -2.38      0.00
   -7   18    3      0.10      0.00
   -6   18    3     -3.81      0.00
   -5   18    3      0.52      0.00
   -4   18    3     -3.00      0.00
   -3   18    3      2.74      0.00
   -2   18    3     -3.22      0.00
   -1   18    3      1.16      0.00
    0   18    3     -2.80      0.00
    1   18    3     -1.00      0.00
    2   18    3     -0.03      0.00
    3   18    3     -2.00      0.00
    4   18    3      1.38      0.00
    5   18    3     -0.10      0.00
    6   18    3      0.81      0.00
    7   18    3      0.41      0.00
    8   18    3      1.46      0.00
    9   18    3      0.25      0.00
   10   18    3     -0.73      0.00
  -10   19    3     -1.09      0.00
   -9   19    3     -1.50      0.00
   -8   19    3      0.29      0.00
   -7   19    3     -1.15      0.00
   -6   19    3      0.05      0.00
   -5   19    3     -0.76      0.00
   -4   19    3     -0.85      0.00
   -3   19    3      0.11      0.00
   -2   19    3      0.59      0.00
   -1   19    3      1.00      0.00
    0   19    3      1.58      0.00
    1   19    3      1.07      0.00
    2   19    3      2.38      0.00
    3   19    3      0.37      0.00
    4   19    3      2.90      0.00
    5   19    3      0.71      0.00
    6   19    3      1.95      0.00
    7   19    3      0.79      0.00
    8   19    3     -0.68      0.00
    9   19    3      0.04      0.00
   -9   20    3     -0.42      0.00
   -8   20    3      0.75      0.00
   -7   20    3     -0.82      0.00
   -6   20    3      1.02      0.00
   -5   20    3     -0.68      0.00
   -4   20    3      0.56      0.00
   -3   20    3      0.38      0.00
   -2   20    3      1.57      0.00
   -1   20    3      1.22      0.00
    0   20    3      1.48      0.00
    1   20    3      0.25      0.00
    2   20    3     -0.14      0.00
    3   20    3      0.90      0.00
    4   20    3     -0.88      0.00
    5   20    3      0.60      0.00
    6   20    3     -0.16      0.00
    7   20    3      0.53      0.00
    8   20    3     -0.21      0.00
   -8   21    3     -0.23      0.00
   -7   21    3      0.21      0.00
   -6   21    3      0.26      0.00
   -5   21    3      0.52      0.00
   -4   21    3     -0.69      0.00
   -3   21    3     -0.61      0.00
   -2   21    3     -0.48      0.00
   -1   21    3     -0.36      0.00
    0   21    3      2.16      0.00
    1   21    3      0.24      0.00
    2   21    3      3.91      0.00
    3   21    3      0.52      0.00
    4   21    3      1.60      0.00
    5   21    3      0.87      0.00
    6   21    3      0.09      0.00
    7   21    3      1.92      0.00
    8   21    3     -1.44      0.00
   -6   22    3      0.07      0.00
   -5   22    3     -2.03      0.00
   -4   22    3      1.26      0.00
   -3   22    3     -0.67      0.00
   -2   22    3      0.05      0.00
   -1   22    3     -0.19      0.00
    0   22    3     -1.56      0.00
    1   22    3      0.45      0.00
    2   22    3     -0.02      0.00
    3   22    3     -0.02      0.00
    4   22    3      2.15      0.00
    5   22    3     -0.87      0.00
    6   22    3      0.49      0.00
    7   22    3     -0.20      0.00
   -5   23    3      0.12      0.00
   -4   23    3     -0.85      0.00
   -3   23    3     -0.98      0.00
   -2   23    3      1.80      0.00
   -1   23    3     -0.74      0.00
    0   23    3      0.06      0.00
    1   23    3     -0.33      0.00
    2   23    3     -0.58      0.00
    3   23    3      0.87      0.00
    4   23    3      0.54      0.00
    5   23    3     -0.90      0.00
   -2   24    3     -0.66      0.00
   -1   24    3      0.52      0.00
    0   24    3      0.12      0.00
    1   24    3     -0.13      0.00
    2   24    3     -0.68      0.00
  -14    0    4     -3.60      0.00
  -12    0    4     -3.25      0.00
  -10    0    4      0.97      0.00
   -8    0    4     -4.20      0.00
   -6    0    4      2.95      0.00
   -4    0    4      9.80      0.00
    2    0    4      8.92      0.00
    4    0    4      9.31      0.00
    8    0    4     -1.01      0.00
   10    0    4      1.42      0.00
   12    0    4      1.24      0.00
   14    0    4     -1.86      0.00
  -15    1    4      2.36      0.00
  -14    1    4      2.52      0.00
  -13    1    4      1.51      0.00
  -12    1    4      1.48      0.00
  -11    1    4      1.99      0.00
  -10    1    4      3.99      0.00
   -9    1    4      0.85      0.00
   -8    1    4      6.42      0.00
   -7    1    4     -0.22      0.00
   -6    1    4     12.52      0.00
   -5    1    4     -2.02      0.00
   -4    1    4     32.20      0.00
   -3    1    4     -7.18      0.00
    0    1    4    -23.75      0.00
    1    1    4     13.04      0.00
    2    1    4    -33.28      0.00
    3    1    4     20.38      0.00
    4    1    4     -3.86      0.00
    5    1    4     14.24      0.00
    6    1    4      1.09      0.00
    7    1    4      7.43      0.00
    8    1    4      1.00      0.00
    9    1    4      3.46      0.00
   10    1    4      1.77      0.00
   11    1    4     -1.99      0.00
   12    1    4      0.36      0.00
   13    1    4     -1.17      0.00
   14    1    4      0.74      0.00
   15    1    4      1.14      0.00
  -16    2    4      0.79      0.00
  -15    2    4      2.17      0.00
  -14    2    4     -1.02      0.00
  -13    2    4      0.63      0.00
  -12    2    4     -1.32      0.00
  -11    2    4      0.93      0.00
  -10    2    4      0.07      0.00
   -8    2    4     -2.73      0.00
   -7    2    4      3.81      0.00
   -6    2    4     -9.77      0.00
   -5    2    4      6.06      0.00
   -4    2    4    -12.42      0.00
   -3    2    4     11.12      0.00
   -1    2    4     11.54      0.00
    0    2    4     39.47      0.00
    1    2    4     -1.69      0.00
    2    2    4      1.30      0.00
    3    2    4     -6.47      0.00
    4    2    4      0.84      0.00
    5    2    4     -0.14      0.00
    6    2    4      2.62      0.00
    7    2    4      2.56      0.00
    8    2    4     -2.71      0.00
    9    2    4      2.24      0.00
   10    2    4     -3.22      0.00
   11    2    4      0.26      0.00
   12    2    4      0.02      0.00
   13    2    4      0.96      0.00
   14    2    4     -0.91      0.00
   15    2    4     -0.52      0.00
  -15    3    4      0.47      0.00
  -14    3    4      2.01      0.00
  -13    3    4      1.73      0.00
  -12    3    4      1.90      0.00
  -11    3    4     -1.66      0.00
  -10    3    4      3.69      0.00
   -9    3    4     -3.43      0.00
   -8    3    4      8.30      0.00
   -7    3    4     -6.18      0.00
   -6    3    4     11.03      0.00
   -5    3    4      0.33      0.00
   -4    3    4     10.75      0.00
   -3    3    4     24.85      0.00
   -2    3    4      7.19      0.00
   -1    3    4     48.43      0.00
    0    3    4     11.03      0.00
    1    3    4     21.90      0.00
    2    3    4      1.73      0.00
    3    3    4    -10.57      0.00
    4    3    4     -3.57      0.00
    5    3    4    -14.53      0.00
    6    3    4      4.26      0.00
    7    3    4    -11.60      0.00
    8    3    4      4.23      0.00
    9    3    4     -6.63      0.00
   10    3    4      0.19      0.00
   11    3    4     -1.08      0.00
   12    3    4     -3.16      0.00
   13    3    4     -0.53      0.00
   14    3    4     -0.33      0.00
   15    3    4      1.73      0.00
  -15    4    4     -1.16      0.00
  -14    4    4      2.59      0.00
  -13    4    4      0.38      0.00
  -12    4    4     -0.30      0.00
  -11    4    4     -1.21      0.00
  -10    4    4     -0.50      0.00
   -9    4    4      1.69      0.00
   -8    4    4     -1.68      0.00
   -7    4    4      1.70      0.00
   -6    4    4     -0.11      0.00
   -5    4    4     -7.24      0.00
   -4    4    4      2.74      0.00
   -3    4    4    -23.38      0.00
   -2    4    4     -3.40      0.00
   -1    4    4     -5.93      0.00
    0    4    4      7.73      0.00
    1    4    4     16.22      0.00
    2    4    4     21.14      0.00
    3    4    4      2.04      0.00
    4    4    4     -0.34      0.00
    5    4    4      0.99      0.00
    6    4    4     -8.23      0.00
    7    4    4      4.52      0.00
    8    4    4     -3.73      0.00
    9    4    4      1.65      0.00
   10    4    4      0.26      0.00
   11    4    4     -1.97      0.00
   12    4    4     -0.06      0.00
   13    4    4      2.16      0.00
   14    4    4      1.21      0.00
   15    4    4      0.04      0.00
  -15    5    4      3.74      0.00
  -14    5    4     -2.11      0.00
  -13    5    4      2.90      0.00
  -12    5    4      0.41      0.00
  -11    5    4      0.79      0.00
  -10    5    4     -1.59      0.00
   -9    5    4     -2.97      0.00
   -8    5    4     -8.26      0.00
   -7    5    4     -0.05      0.00
   -6    5    4    -20.30      0.00
   -5    5    4      2.02      0.00
   -4    5    4    -17.43      0.00
   -3    5    4     -0.56      0.00
   -2    5    4      2.00      0.00
   -1    5    4    -13.89      0.00
    0    5    4      9.63      0.00
    1    5    4     -0.64      0.00
    2    5    4     18.36      0.00
    3    5    4      0.79      0.00
    4    5    4     18.70      0.00
    5    5    4     -9.20      0.00
    6    5    4      4.98      0.00
    7    5    4     -6.95      0.00
    8    5    4     -1.17      0.00
    9    5    4     -1.14      0.00
   10    5    4     -3.17      0.00
   11    5    4     -0.40      0.00
   12    5    4     -0.84      0.00
   13    5    4     -3.70      0.00
   14    5    4     -0.41      0.00
  -15    6    4     -2.08      0.00
  -14    6    4     -2.33      0.00
  -13    6    4      0.27      0.00
  -12    6    4      0.02      0.00
  -11    6    4      1.09      0.00
  -10    6    4      2.52      0.00
   -9    6    4     -0.65      0.00
   -8    6    4      7.00      0.00
   -7    6    4     -4.70      0.00
   -6    6    4      3.26      0.00
   -5    6    4     -5.79      0.00
   -4    6    4      0.84      0.00
   -3    6    4     -1.62      0.00
   -2    6    4     -6.36      0.00
   -1    6    4    -11.91      0.00
    0    6    4     -0.65      0.00
    1    6    4    -12.98      0.00
    2    6    4      0.59      0.00
    3    6    4      9.59      0.00
    4    6    4     -1.28      0.00
    5    6    4      6.85      0.00
    6    6    4      0.56      0.00
    7    6    4     -0.56      0.00
    8    6    4      4.93      0.00
    9    6    4     -0.90      0.00
   10    6    4      2.03      0.00
   11    6    4      2.23      0.00
   12    6    4     -1.29      0.00
   13    6    4      1.29      0.00
   14    6    4      0.98      0.00
  -15    7    4      3.95      0.00
  -14    7    4      0.73      0.00
  -13    7    4      0.90      0.00
  -12    7    4     -2.58      0.00
  -11    7    4     -0.47      0.00
  -10    7    4     -2.75      0.00
   -9    7    4      1.49      0.00
   -8    7    4     -3.68      0.00
   -7    7    4     -1.73      0.00
   -6    7    4     -1.15      0.00
   -5    7    4    -12.05      0.00
   -4    7    4     -5.97      0.00
   -3    7    4    -14.14      0.00
   -2    7    4     -8.16      0.00
   -1    7    4     -2.50      0.00
    0    7    4    -15.22      0.00
    1    7    4     -4.38      0.00
    2    7    4     -7.32      0.00
    3    7    4     -0.23      0.00
    4    7    4     -4.75      0.00
    5    7    4     10.98      0.00
    6    7    4     -0.23      0.00
    7    7    4      7.60      0.00
    8    7    4      2.80      0.00
    9    7    4      1.50      0.00
   10    7    4      2.88      0.00
   11    7    4      0.77      0.00
   12    7    4      0.78      0.00
   13    7    4      0.29      0.00
   14    7    4     -2.94      0.00
  -15    8    4     -0.87      0.00
  -14    8    4     -0.04      0.00
  -13    8    4      0.68      0.00
  -12    8    4     -1.84      0.00
  -11    8    4     -0.03      0.00
  -10    8    4     -0.71      0.00
   -9    8    4      0.62      0.00
   -8    8    4     -1.25      0.00
   -7    8    4      6.12      0.00
   -6    8    4      1.67      0.00
   -5    8    4      6.93      0.00
   -4    8    4      3.53      0.00
   -3    8    4      0.47      0.00
   -2    8    4      5.98      0.00
   -1    8    4     -2.75      0.00
    0    8    4      3.11      0.00
    1    8    4      9.63      0.00
    2    8    4     -1.01      0.00
    3    8    4      3.46      0.00
    4    8    4      1.28      0.00
    5    8    4     -1.98      0.00
    6    8    4      0.46      0.00
    7    8    4      0.91      0.00
    8    8    4      1.89      0.00
    9    8    4      3.05      0.00
   10    8    4      0.99      0.00
   11    8    4      1.34      0.00
   12    8    4     -2.18      0.00
   13    8    4      1.75      0.00
   14    8    4     -3.40      0.00
  -14    9    4      0.63      0.00
  -13    9    4     -1.63      0.00
  -12    9    4      3.59      0.00
  -11    9    4     -0.68      0.00
  -10    9    4      2.08      0.00
   -9    9    4     -5.30      0.00
   -8    9    4      1.65      0.00
   -7    9    4     -6.80      0.00
   -6    9    4     -0.38      0.00
   -5    9    4      4.90      0.00
   -4    9    4     -0.51      0.00
   -3    9    4     11.23      0.00
   -2    9    4     -2.69      0.00
   -1    9    4      6.23      0.00
    0    9    4     -0.09      0.00
    1    9    4      0.22      0.00
    2    9    4      1.05      0.00
    3    9    4      4.01      0.00
    4    9    4     -0.32      0.00
    5    9    4     -3.26      0.00
    6    9    4      3.97      0.00
    7    9    4     -4.77      0.00
    8    9    4      1.66      0.00
    9    9    4     -2.03      0.00
   10    9    4      0.10      0.00
   11    9    4      0.00      0.00
   12    9    4      0.24      0.00
   13    9    4      0.55      0.00
   14    9    4     -3.96      0.00
  -14   10    4     -4.36      0.00
  -13   10    4      0.50      0.00
  -12   10    4     -2.64      0.00
  -11   10    4      1.96      0.00
  -10   10    4     -0.43      0.00
   -9   10    4      2.90      0.00
   -8   10    4      4.99      0.00
   -7   10    4     -2.30      0.00
   -6   10    4      4.35      0.00
   -5   10    4      3.25      0.00
   -4   10    4      2.58      0.00
   -3   10    4     12.85      0.00
   -2   10    4     -0.70      0.00
   -1   10    4     10.48      0.00
    0   10    4     -4.06      0.00
    1   10    4      2.97      0.00
    2   10    4     -0.55      0.00
    3   10    4      1.13      0.00
    4   10    4     -0.62      0.00
    5   10    4      2.03      0.00
    6   10    4     -1.77      0.00
    7   10    4     -0.52      0.00
    8   10    4     -0.33      0.00
    9   10    4     -1.24      0.00
   10   10    4     -0.87      0.00
   11   10    4     -0.35      0.00
   12   10    4     -0.48      0.00
   13   10    4     -0.50      0.00
  -14   11    4      0.14      0.00
  -13   11    4     -2.21      0.00
  -12   11    4     -1.96      0.00
  -11   11    4      3.59      0.00
  -10   11    4      0.00      0.00
   -9   11    4      3.75      0.00
   -8   11    4     -1.63      0.00
   -7   11    4      2.42      0.00
   -6   11    4     -2.98      0.00
   -5   11    4     -1.12      0.00
   -4   11    4      1.97      0.00
   -3   11    4     -1.93      0.00
   -2   11    4     14.60      0.00
   -1   11    4     -2.60      0.00
    0   11    4     13.87      0.00
    1   11    4     -9.23      0.00
    2   11    4      7.51      0.00
    3   11    4     -5.56      0.00
    4   11    4      3.47      0.00
    5   11    4     -1.36      0.00
    6   11    4     -1.66      0.00
    7   11    4      0.67      0.00
    8   11    4     -3.20      0.00
    9   11    4      0.47      0.00
   10   11    4     -1.66      0.00
   11   11    4     -1.02      0.00
   12   11    4     -1.24      0.00
   13   11    4     -1.14      0.00
  -14   12    4      2.06      0.00
  -13   12    4     -0.70      0.00
  -12   12    4     -0.18      0.00
  -11   12    4     -0.65      0.00
  -10   12    4      1.02      0.00
   -9   12    4     -0.82      0.00
   -8   12    4      3.77      0.00
   -7   12    4      0.58      0.00
   -6   12    4      2.31      0.00
   -5   12    4      2.92      0.00
   -4   12    4     -4.59      0.00
   -3   12    4      7.48      0.00
   -2   12    4     -0.77      0.00
   -1   12    4      7.13      0.00
    0   12    4      2.80      0.00
    1   12    4      1.44      0.00
    2   12    4     -2.74      0.00
    3   12    4     -4.90      0.00
    4   12    4     -1.09      0.00
    5   12    4     -2.06      0.00
    6   12    4     -0.18      0.00
    7   12    4      0.70      0.00
    8   12    4     -2.25      0.00
    9   12    4      1.56      0.00
   10   12    4      0.30      0.00
   11   12    4      1.01      0.00
   12   12    4      2.29      0.00
   13   12    4      0.97      0.00
  -13   13    4      1.51      0.00
  -12   13    4     -2.47      0.00
  -11   13    4      0.99      0.00
  -10   13    4     -0.95      0.00
   -9   13    4     -0.31      0.00
   -8   13    4      0.67      0.00
   -7   13    4     -1.40      0.00
   -6   13    4      1.64      0.00
   -5   13    4     -2.05      0.00
   -4   13    4      4.21      0.00
   -3   13    4     -8.62      0.00
   -2   13    4      2.73      0.00
   -1   13    4     -3.68      0.00
    0   13    4      4.21      0.00
    1   13    4     -1.90      0.00
    2   13    4     -5.35      0.00
    3   13    4      3.33      0.00
    4   13    4     -9.33      0.00
    5   13    4      1.92      0.00
    6   13    4     -2.60      0.00
    7   13    4      0.29      0.00
    8   13    4      0.12      0.00
    9   13    4      1.53      0.00
   10   13    4      1.09      0.00
   11   13    4      2.19      0.00
   12   13    4      0.57      0.00
   13   13    4     -0.04      0.00
  -13   14    4      0.55      0.00
  -12   14    4      1.31      0.00
  -11   14    4     -0.50      0.00
  -10   14    4     -2.02      0.00
   -9   14    4     -0.96      0.00
   -8   14    4     -2.16      0.00
   -7   14    4     -4.36      0.00
   -6   14    4     -1.18      0.00
   -5   14    4     -2.98      0.00
   -4   14    4      0.40      0.00
   -3   14    4     -3.50      0.00
   -2   14    4      0.04      0.00
   -1   14    4     -3.08      0.00
    0   14    4      1.93      0.00
    1   14    4     -0.73      0.00
    2   14    4      5.50      0.00
    3   14    4     -1.80      0.00
    4   14    4      1.34      0.00
    5   14    4      2.16      0.00
    6   14    4     -1.98      0.00
    7   14    4      1.41      0.00
    8   14    4     -0.03      0.00
    9   14    4     -1.30      0.00
   10   14    4      1.44      0.00
   11   14    4      0.78      0.00
   12   14    4      1.32      0.00
  -12   15    4      0.11      0.00
  -11   15    4     -1.06      0.00
  -10   15    4      1.06      0.00
   -9   15    4     -1.70      0.00
   -8   15    4     -1.37      0.00
   -7   15    4     -0.33      0.00
   -6   15    4     -4.04      0.00
   -5   15    4      0.11      0.00
   -4   15    4     -1.03      0.00
   -3   15    4      4.04      0.00
   -2   15    4     -3.34      0.00
   -1   15    4      4.46      0.00
    0   15    4     -3.83      0.00
    1   15    4      5.47      0.00
    2   15    4     -4.04      0.00
    3   15    4      2.79      0.00
    4   15    4      2.58      0.00
    5   15    4     -0.66      0.00
    6   15    4      2.00      0.00
    7   15    4     -0.33      0.00
    8   15    4     -0.09      0.00
    9   15    4     -0.91      0.00
   10   15    4      0.41      0.00
   11   15    4     -0.67      0.00
   12   15    4      1.10      0.00
  -12   16    4     -0.41      0.00
  -11   16    4     -0.87      0.00
  -10   16    4     -0.63      0.00
   -9   16    4     -0.93      0.00
   -8   16    4     -0.51      0.00
   -7   16    4     -0.80      0.00
   -6   16    4     -2.88      0.00
   -5   16    4     -3.47      0.00
   -4   16    4     -1.60      0.00
   -3   16    4     -1.24      0.00
   -2   16    4      0.44      0.00
   -1   16    4     -0.90      0.00
    0   16    4     -0.48      0.00
    1   16    4     -1.63      0.00
    2   16    4     -0.16      0.00
    3   16    4      0.37      0.00
    4   16    4      1.46      0.00
    5   16    4      1.52      0.00
    6   16    4      3.88      0.00
    7   16    4      0.32      0.00
    8   16    4      2.76      0.00
    9   16    4      1.12      0.00
   10   16    4      0.33      0.00
   11   16    4     -0.93      0.00
  -11   17    4      0.29      0.00
  -10   17    4      0.57      0.00
   -9   17    4     -0.13      0.00
   -8   17    4      1.50      0.00
   -7   17    4      1.36      0.00
   -6   17    4      1.13      0.00
   -5   17    4      0.99      0.00
   -4   17    4     -1.07      0.00
   -3   17    4      1.07      0.00
   -2   17    4      0.14      0.00
   -1   17    4      1.51      0.00
    0   17    4      3.91      0.00
    1   17    4      0.55      0.00
    2   17    4      5.14      0.00
    3   17    4     -1.46      0.00
    4   17    4      3.00      0.00
    5   17    4      0.45      0.00
    6   17    4      1.68      0.00
    7   17    4      1.54      0.00
    8   17    4      0.12      0.00
    9   17    4      0.59      0.00
   10   17    4      1.51      0.00
   11   17    4      0.54      0.00
  -11   18    4      0.57      0.00
  -10   18    4      0.38      0.00
   -9   18    4      0.35      0.00
   -8   18    4     -0.25      0.00
   -7   18    4      0.44      0.00
   -6   18    4     -0.21      0.00
   -5   18    4      0.46      0.00
   -4   18    4     -0.28      0.00
   -3   18    4      1.10      0.00
   -2   18    4     -0.44      0.00
   -1   18    4      2.22      0.00
    0   18    4     -0.93      0.00
    1   18    4      0.66      0.00
    2   18    4     -0.49      0.00
    3   18    4     -1.76      0.00
    4   18    4      0.93      0.00
    5   18    4     -2.43      0.00
    6   18    4      0.35      0.00
    7   18    4     -0.44      0.00
    8   18    4     -0.79      0.00
    9   18    4      1.86      0.00
   10   18    4      0.91      0.00
  -10   19    4      0.60      0.00
   -9   19    4      0.21      0.00
   -8   19    4      1.31      0.00
   -7   19    4     -0.28      0.00
   -6   19    4      2.00      0.00
   -5   19    4     -0.45      0.00
   -4   19    4      2.21      0.00
   -3   19    4     -2.17      0.00
   -2   19    4      1.25      0.00
   -1   19    4     -3.58      0.00
    0   19    4      0.55      0.00
    1   19    4     -0.68      0.00
    2   19    4     -0.33      0.00
    3   19    4      0.47      0.00
    4   19    4     -0.24      0.00
    5   19    4     -1.29      0.00
    6   19    4     -0.22      0.00
    7   19    4      1.11      0.00
    8   19    4     -1.06      0.00
    9   19    4      0.91      0.00
   -9   20    4      0.09      0.00
   -8   20    4      0.27      0.00
   -7   20    4     -0.48      0.00
   -6   20    4     -0.59      0.00
   -5   20    4     -1.29      0.00
   -4   20    4     -0.10      0.00
   -3   20    4     -0.65      0.00
   -2   20    4      0.09      0.00
   -1   20    4     -1.46      0.00
    0   20    4     -0.16      0.00
    1   20    4     -1.37      0.00
    2   20    4     -1.80      0.00
    3   20    4     -0.58      0.00
    4   20    4     -1.28      0.00
    5   20    4     -0.43      0.00
    6   20    4     -0.67      0.00
    7   20    4     -1.18      0.00
    8   20    4     -1.66      0.00
   -8   21    4     -0.45      0.00
   -7   21    4      2.09      0.00
   -6   21    4     -0.72      0.00
   -5   21    4      1.52      0.00
   -4   21    4     -0.76      0.00
   -3   21    4      1.70      0.00
   -2   21    4     -0.39      0.00
   -1   21    4      1.08      0.00
    0   21    4     -1.40      0.00
    1   21    4     -1.42      0.00
    2   21    4     -1.31      0.00
    3   21    4     -2.12      0.00
    4   21    4     -0.17      0.00
    5   21    4     -1.52      0.00
    6   21    4     -0.17      0.00
    7   21    4      0.38      0.00
   -6   22    4     -0.55      0.00
   -5   22    4     -0.50      0.00
   -4   22    4     -0.50      0.00
   -3   22    4     -2.16      0.00
   -2   22    4     -1.23      0.00
   -1   22    4      0.21      0.00
    0   22    4     -1.27      0.00
    1   22    4      1.90      0.00
    2   22    4     -2.05      0.00
    3   22    4     -0.82      0.00
    4   22    4     -0.05      0.00
    5   22    4     -0.92      0.00
    6   22    4      1.61      0.00
   -5   23    4      2.80      0.00
   -4   23    4      1.08      0.00
   -3   23    4      0.89      0.00
   -2   23    4      0.39      0.00
   -1   23    4     -0.39      0.00
    0   23    4      0.87      0.00
    1   23    4      0.26      0.00
    2   23    4     -1.24      0.00
    3   23    4     -0.17      0.00
    4   23    4     -1.75      0.00
   -3   24    4      1.33      0.00
   -2   24    4     -0.36      0.00
   -1   24    4      0.12      0.00
    0   24    4     -0.57      0.00
    1   24    4      0.51      0.00
    2   24    4      0.39      0.00
  -15    0    5     -0.67      0.00
  -13    0    5     -0.09      0.00
  -11    0    5     -3.37      0.00
   -9    0    5      0.03      0.00
   -7    0    5      1.97      0.00
   -5    0    5     -8.59      0.00
   -3    0    5    -14.80      0.00
    7    0    5     -2.59      0.00
    9    0    5     -1.43      0.00
   11    0    5     -1.17      0.00
   13    0    5      1.26      0.00
   15    0    5     -0.64      0.00
  -15    1    5     -1.77      0.00
  -14    1    5      0.29      0.00
  -13    1    5     -1.34      0.00
  -12    1    5      1.15      0.00
  -11    1    5     -1.24      0.00
  -10    1    5     -0.06      0.00
   -9    1    5     -6.67      0.00
   -8    1    5      6.32      0.00
   -7    1    5     -3.89      0.00
   -6    1    5      7.16      0.00
   -5    1    5     -2.54      0.00
   -4    1    5     12.25      0.00
   -3    1    5    -13.10      0.00
    1    1    5     10.65      0.00
    2    1    5    -16.61      0.00
    3    1    5      1.51      0.00
    4    1    5    -12.81      0.00
    5    1    5    -10.45      0.00
    6    1    5     -4.62      0.00
    7    1    5     -5.81      0.00
    8    1    5     -0.87      0.00
    9    1    5     -2.11      0.00
   10    1    5      0.89      0.00
   11    1    5      1.21      0.00
   12    1    5      1.11      0.00
   13    1    5     -0.15      0.00
   14    1    5      0.88      0.00
   15    1    5      0.06      0.00
  -15    2    5      0.11      0.00
  -14    2    5      0.08      0.00
  -13    2    5      0.72      0.00
  -12    2    5      0.78      0.00
  -11    2    5     -0.19      0.00
  -10    2    5     -3.18      0.00
   -9    2    5      2.27      0.00
   -8    2    5     -3.95      0.00
   -7    2    5      7.58      0.00
   -6    2    5     -8.25      0.00
   -5    2    5     12.59      0.00
   -4    2    5    -18.39      0.00
   -3    2    5      1.52      0.00
    0    2    5      4.95      0.00
    1    2    5    -27.14      0.00
    2    2    5     25.16      0.00
    3    2    5     -1.55      0.00
    4    2    5      9.54      0.00
    5    2    5     -4.77      0.00
    6    2    5      1.04      0.00
    7    2    5     -0.50      0.00
    8    2    5      0.59      0.00
    9    2    5      2.12      0.00
   10    2    5     -0.31      0.00
   11    2    5      1.69      0.00
   12    2    5     -0.61      0.00
   13    2    5      1.58      0.00
   14    2    5      0.82      0.00
   15    2    5     -0.67      0.00
  -15    3    5     -2.31      0.00
  -14    3    5     -4.32      0.00
  -13    3    5     -2.24      0.00
  -12    3    5     -0.81      0.00
  -11    3    5     -2.23      0.00
  -10    3    5      0.73      0.00
   -9    3    5     -7.99      0.00
   -8    3    5     -0.60      0.00
   -7    3    5    -10.11      0.00
   -6    3    5     -2.46      0.00
   -5    3    5     -9.07      0.00
   -4    3    5     -0.78      0.00
   -3    3    5      2.72      0.00
   -2    3    5     -8.46      0.00
   -1    3    5      3.99      0.00
    0    3    5    -20.47      0.00
    1    3    5    -13.85      0.00
    2    3    5     -1.46      0.00
    3    3    5     -4.81      0.00
    4    3    5      8.32      0.00
    5    3    5     -2.79      0.00
    6    3    5      6.37      0.00
    7    3    5     -8.13      0.00
    8    3    5      4.01      0.00
    9    3    5     -5.39      0.00
   10    3    5      1.07      0.00
   11    3    5      1.37      0.00
   12    3    5      0.84      0.00
   13    3    5     -0.76      0.00
   14    3    5      0.23      0.00
   15    3    5     -1.17      0.00
  -15    4    5      1.09      0.00
  -14    4    5      1.21      0.00
  -13    4    5     -0.39      0.00
  -12    4    5     -0.66      0.00
  -11    4    5      1.47      0.00
  -10    4    5     -0.66      0.00
   -9    4    5      2.07      0.00
   -8    4    5     -0.44      0.00
   -7    4    5      6.53      0.00
   -6    4    5      6.05      0.00
   -5    4    5      2.17      0.00
   -4    4    5     16.84      0.00
   -3    4    5     -7.14      0.00
   -2    4    5     23.33      0.00
   -1    4    5    -14.05      0.00
    0    4    5      5.51      0.00
    1    4    5    -12.90      0.00
    2    4    5     -8.40      0.00
    3    4    5     -3.44      0.00
    4    4    5     -7.32      0.00
    5    4    5      9.46      0.00
    6    4    5     -6.38      0.00
    7    4    5      8.26      0.00
    8    4    5     -2.15      0.00
    9    4    5      3.51      0.00
   10    4    5      1.82      0.00
   11    4    5     -0.08      0.00
   12    4    5     -0.28      0.00
   13    4    5      0.27      0.00
   14    4    5      0.88      0.00
   15    4    5      0.89      0.00
  -15    5    5      3.89      0.00
  -14    5    5     -3.28      0.00
  -13    5    5     -0.05      0.00
  -12    5    5     -1.94      0.00
  -11    5    5     -0.26      0.00
  -10    5    5     -0.60      0.00
   -9    5    5     -0.68      0.00
   -8    5    5     -2.76      0.00
   -7    5    5      4.40      0.00
   -6    5    5     -7.36      0.00
   -5    5    5      6.37      0.00
   -4    5    5    -15.40      0.00
   -3    5    5      0.17      0.00
   -2    5    5     -2.91      0.00
   -1    5    5     -3.09      0.00
    0    5    5      7.29      0.00
    1    5    5     -0.53      0.00
    2    5    5     -2.84      0.00
    3    5    5     -2.55      0.00
    4    5    5      1.85      0.00
    5    5    5     -2.78      0.00
    6    5    5      7.84      0.00
    7    5    5      0.51      0.00
    8    5    5      2.90      0.00
    9    5    5      2.09      0.00
   10    5    5     -0.87      0.00
   11    5    5      1.22      0.00
   12    5    5      1.63      0.00
   13    5    5     -0.92      0.00
   14    5    5     -1.09      0.00
  -15    6    5     -3.37      0.00
  -14    6    5      1.45      0.00
  -13    6    5      1.54      0.00
  -12    6    5      0.18      0.00
  -11    6    5      0.14      0.00
  -10    6    5     -0.48      0.00
   -9    6    5     -3.72      0.00
   -8    6    5      5.19      0.00
   -7    6    5     -9.10      0.00
   -6    6    5     12.44      0.00
   -5    6    5     -3.46      0.00
   -4    6    5     12.90      0.00
   -3    6    5      4.61      0.00
   -2    6    5      2.37      0.00
   -1    6    5     10.53      0.00
    0    6    5      1.40      0.00
    1    6    5     11.63      0.00
    2    6    5     -2.83      0.00
    3    6    5     15.27      0.00
    4    6    5     -8.33      0.00
    5    6    5      4.97      0.00
    6    6    5     -3.19      0.00
    7    6    5     -2.94      0.00
    8    6    5      1.16      0.00
    9    6    5     -3.85      0.00
   10    6    5      0.76      0.00
   11    6    5      0.32      0.00
   12    6    5     -2.80      0.00
   13    6    5     -0.33      0.00
   14    6    5     -0.47      0.00
  -15    7    5     -2.96      0.00
  -14    7    5      1.03      0.00
  -13    7    5     -2.67      0.00
  -12    7    5      3.15      0.00
  -11    7    5      2.30      0.00
  -10    7    5      0.82      0.00
   -9    7    5      5.20      0.00
   -8    7    5     -0.11      0.00
   -7    7    5      1.22      0.00
   -6    7    5      4.61      0.00
   -5    7    5      1.55      0.00
   -4    7    5      8.52      0.00
   -3    7    5      0.06      0.00
   -2    7    5      2.45      0.00
   -1    7    5      3.82      0.00
    0    7    5     -9.93      0.00
    1    7    5     -1.73      0.00
    2    7    5     -4.60      0.00
    3    7    5     -0.20      0.00
    4    7    5     -1.75      0.00
    5    7    5      4.88      0.00
    6    7    5     -4.22      0.00
    7    7    5      3.92      0.00
    8    7    5     -3.72      0.00
    9    7    5      0.11      0.00
   10    7    5      1.27      0.00
   11    7    5     -1.03      0.00
   12    7    5      1.11      0.00
   13    7    5      2.46      0.00
   14    7    5      0.00      0.00
  -15    8    5      2.72      0.00
  -14    8    5     -1.00      0.00
  -13    8    5      0.27      0.00
  -12    8    5     -2.07      0.00
  -11    8    5      0.54      0.00
  -10    8    5      0.38      0.00
   -9    8    5      0.91      0.00
   -8    8    5      1.33      0.00
   -7    8    5      6.25      0.00
   -6    8    5     -6.53      0.00
   -5    8    5      3.43      0.00
   -4    8    5     -8.75      0.00
   -3    8    5      4.43      0.00
   -2    8    5     -0.35      0.00
   -1    8    5     -2.00      0.00
    0    8    5     -1.35      0.00
    1    8    5     -4.27      0.00
    2    8    5     -6.02      0.00
    3    8    5     -9.30      0.00
    4    8    5      7.43      0.00
    5    8    5     -6.44      0.00
    6    8    5      4.03      0.00
    7    8    5     -2.24      0.00
    8    8    5     -3.47      0.00
    9    8    5     -0.03      0.00
   10    8    5     -3.95      0.00
   11    8    5     -0.67      0.00
   12    8    5     -0.01      0.00
   13    8    5     -0.57      0.00
  -14    9    5      2.77      0.00
  -13    9    5     -1.45      0.00
  -12    9    5     -0.35      0.00
  -11    9    5      0.90      0.00
  -10    9    5      0.96      0.00
   -9    9    5     -3.87      0.00
   -8    9    5      7.50      0.00
   -7    9    5     -2.19      0.00
   -6    9    5      3.87      0.00
   -5    9    5      0.81      0.00
   -4    9    5     -2.50      0.00
   -3    9    5      2.12      0.00
   -2    9    5     -2.85      0.00
   -1    9    5      5.04      0.00
    0    9    5      6.60      0.00
    1    9    5     -4.47      0.00
    2    9    5     -2.24      0.00
    3    9    5     -1.39      0.00
    4    9    5     -4.93      0.00
    5    9    5     -1.92      0.00
    6    9    5      1.82      0.00
    7    9    5     -2.12      0.00
    8    9    5      1.91      0.00
    9    9    5     -0.31      0.00
   10    9    5      0.77      0.00
   11    9    5     -0.31      0.00
   12    9    5      1.38      0.00
   13    9    5     -0.44      0.00
  -14   10    5      1.82      0.00
  -13   10    5      7.49      0.00
  -12   10    5     -1.31      0.00
  -11   10    5      2.16      0.00
  -10   10    5     -5.25      0.00
   -9   10    5     -0.33      0.00
   -8   10    5     -1.50      0.00
   -7   10    5     -3.70      0.00
   -6   10    5      5.72      0.00
   -5   10    5     -3.06      0.00
   -4   10    5     -0.92      0.00
   -3   10    5     -6.62      0.00
   -2   10    5     -4.53      0.00
   -1   10    5     -3.27      0.00
    0   10    5     -3.41      0.00
    1   10    5     -0.48      0.00
    2   10    5     -0.94      0.00
    3   10    5     -3.70      0.00
    4   10    5     -5.79      0.00
    5   10    5      3.90      0.00
    6   10    5     -5.59      0.00
    7   10    5      4.01      0.00
    8   10    5     -1.78      0.00
    9   10    5      0.74      0.00
   10   10    5      0.86      0.00
   11   10    5      0.54      0.00
   12   10    5      2.53      0.00
   13   10    5      0.17      0.00
  -14   11    5     -0.85      0.00
  -13   11    5      0.65      0.00
  -12   11    5     -2.61      0.00
  -11   11    5      0.88      0.00
  -10   11    5     -2.45      0.00
   -9   11    5      1.34      0.00
   -8   11    5     -6.30      0.00
   -7   11    5      3.95      0.00
   -6   11    5     -5.24      0.00
   -5   11    5     -0.36      0.00
   -4   11    5      2.49      0.00
   -3   11    5    -10.09      0.00
   -2   11    5      1.16      0.00
   -1   11    5    -13.06      0.00
    0   11    5      5.93      0.00
    1   11    5     -2.48      0.00
    2   11    5      2.96      0.00
    3   11    5      2.04      0.00
    4   11    5      2.06      0.00
    5   11    5     -0.28      0.00
    6   11    5     -0.21      0.00
    7   11    5      2.92      0.00
    8   11    5     -0.31      0.00
    9   11    5      2.12      0.00
   10   11    5     -0.33      0.00
   11   11    5      0.43      0.00
   12   11    5     -0.42      0.00
   13   11    5      0.66      0.00
  -13   12    5     -0.42      0.00
  -12   12    5      4.32      0.00
  -11   12    5     -0.49      0.00
  -10   12    5      1.19      0.00
   -9   12    5     -6.71      0.00
   -8   12    5      0.23      0.00
   -7   12    5     -8.05      0.00
   -6   12    5     -3.10      0.00
   -5   12    5     -4.43      0.00
   -4   12    5     -3.04      0.00
   -3   12    5      3.13      0.00
   -2   12    5     -7.72      0.00
   -1   12    5      1.85      0.00
    0   12    5     -8.33      0.00
    1   12    5      7.25      0.00
    2   12    5     -2.29      0.00
    3   12    5      9.38      0.00
    4   12    5      1.14      0.00
    5   12    5      3.59      0.00
    6   12    5      2.04      0.00
    7   12    5     -1.18      0.00
    8   12    5      2.37      0.00
    9   12    5     -1.56      0.00
   10   12    5      0.96      0.00
   11   12    5     -1.06      0.00
   12   12    5      0.48      0.00
   13   12    5      0.28      0.00
  -13   13    5     -1.83      0.00
  -12   13    5     -1.80      0.00
  -11   13    5     -0.83      0.00
  -10   13    5      0.63      0.00
   -9   13    5      2.28      0.00
   -8   13    5      1.29      0.00
   -7   13    5      4.91      0.00
   -6   13    5      0.26      0.00
   -5   13    5     -2.87      0.00
   -4   13    5      3.17      0.00
   -3   13    5     -3.67      0.00
   -2   13    5      1.35      0.00
   -1   13    5     -2.52      0.00
    0   13    5     -1.79      0.00
    1   13    5      0.46      0.00
    2   13    5     -4.32      0.00
    3   13    5      4.02      0.00
    4   13    5     -2.12      0.00
    5   13    5      3.98      0.00
    6   13    5      0.93      0.00
    7   13    5      0.08      0.00
    8   13    5      1.58      0.00
    9   13    5     -1.68      0.00
   10   13    5     -1.55      0.00
   11   13    5     -1.52      0.00
   12   13    5     -2.22      0.00
  -12   14    5      1.25      0.00
  -11   14    5     -1.18      0.00
  -10   14    5      2.15      0.00
   -9   14    5      1.28      0.00
   -8   14    5     -0.50      0.00
   -7   14    5      3.42      0.00
   -6   14    5      0.65      0.00
   -5   14    5      2.84      0.00
   -4   14    5     -3.24      0.00
   -3   14    5      1.81      0.00
   -2   14    5     -0.89      0.00
   -1   14    5      0.22      0.00
    0   14    5     -2.40      0.00
    1   14    5     -2.70      0.00
    2   14    5      3.56      0.00
    3   14    5     -6.64      0.00
    4   14    5      4.25      0.00
    5   14    5     -3.33      0.00
    6   14    5      2.38      0.00
    7   14    5     -0.80      0.00
    8   14    5      1.98      0.00
    9   14    5      0.05      0.00
   10   14    5      1.84      0.00
   11   14    5     -0.82      0.00
   12   14    5     -1.72      0.00
  -12   15    5      1.08      0.00
  -11   15    5     -1.07      0.00
  -10   15    5      1.81      0.00
   -9   15    5     -0.75      0.00
   -8   15    5      0.45      0.00
   -7   15    5      3.98      0.00
   -6   15    5      2.34      0.00
   -5   15    5      4.35      0.00
   -4   15    5     -0.58      0.00
   -3   15    5      4.46      0.00
   -2   15    5     -2.99      0.00
   -1   15    5      4.30      0.00
    0   15    5     -1.37      0.00
    1   15    5      5.89      0.00
    2   15    5     -2.12      0.00
    3   15    5     -0.09      0.00
    4   15    5      0.35      0.00
    5   15    5     -5.17      0.00
    6   15    5      1.36      0.00
    7   15    5     -1.86      0.00
    8   15    5     -0.46      0.00
    9   15    5     -0.78      0.00
   10   15    5      0.62      0.00
   11   15    5      0.05      0.00
   12   15    5      2.04      0.00
  -12   16    5      0.63      0.00
  -11   16    5      0.99      0.00
  -10   16    5      0.71      0.00
   -9   16    5      1.57      0.00
   -8   16    5      0.33      0.00
   -7   16    5      0.67      0.00
   -6   16    5      1.24      0.00
   -5   16    5      1.24      0.00
   -4   16    5      3.37      0.00
   -3   16    5     -1.69      0.00
   -2   16    5      3.07      0.00
   -1   16    5     -3.52      0.00
    0   16    5      2.22      0.00
    1   16    5     -4.13      0.00
    2   16    5      0.77      0.00
    3   16    5     -1.62      0.00
    4   16    5     -2.31      0.00
    5   16    5     -3.14      0.00
    6   16    5     -1.50      0.00
    7   16    5     -2.39      0.00
    8   16    5     -1.41      0.00
    9   16    5     -0.30      0.00
   10   16    5     -0.99      0.00
   11   16    5      0.98      0.00
  -11   17    5      0.45      0.00
  -10   17    5     -0.23      0.00
   -9   17    5      0.02      0.00
   -8   17    5     -0.73      0.00
   -7   17    5     -1.32      0.00
   -6   17    5      0.18      0.00
   -5   17    5     -0.73      0.00
   -4   17    5     -0.40      0.00
   -3   17    5     -0.33      0.00
   -2   17    5     -0.23      0.00
   -1   17    5     -3.71      0.00
    0   17    5      0.14      0.00
    1   17    5     -3.80      0.00
    2   17    5      1.77      0.00
    3   17    5     -2.89      0.00
    4   17    5      0.65      0.00
    5   17    5     -1.28      0.00
    6   17    5     -2.16      0.00
    7   17    5     -0.01      0.00
    8   17    5     -0.94      0.00
    9   17    5     -2.00      0.00
   10   17    5     -1.16      0.00
  -10   18    5      0.30      0.00
   -9   18    5      0.80      0.00
   -8   18    5      0.33      0.00
   -7   18    5      0.78      0.00
   -6   18    5      0.51      0.00
   -5   18    5     -0.82      0.00
   -4   18    5     -0.03      0.00
   -3   18    5     -0.71      0.00
   -2   18    5     -0.26      0.00
   -1   18    5      1.72      0.00
    0   18    5     -1.57      0.00
    1   18    5      3.01      0.00
    2   18    5     -2.07      0.00
    3   18    5      0.83      0.00
    4   18    5     -0.23      0.00
    5   18    5     -1.09      0.00
    6   18    5      0.29      0.00
    7   18    5     -0.87      0.00
    8   18    5     -0.82      0.00
    9   18    5     -0.93      0.00
   10   18    5     -0.43      0.00
  -10   19    5     -0.90      0.00
   -9   19    5     -0.03      0.00
   -8   19    5     -1.61      0.00
   -7   19    5     -0.69      0.00
   -6   19    5     -0.22      0.00
   -5   19    5     -0.71      0.00
   -4   19    5     -0.37      0.00
   -3   19    5     -1.20      0.00
   -2   19    5      1.90      0.00
   -1   19    5     -1.92      0.00
    0   19    5      0.71      0.00
    1   19    5     -1.01      0.00
    2   19    5     -1.20      0.00
    3   19    5      1.36      0.00
    4   19    5     -0.55      0.00
    5   19    5      0.72      0.00
    6   19    5     -0.30      0.00
    7   19    5      0.21      0.00
    8   19    5      1.22      0.00
    9   19    5     -0.58      0.00
   -9   20    5     -0.58      0.00
   -8   20    5     -0.64      0.00
   -7   20    5      1.83      0.00
   -6   20    5      0.19      0.00
   -5   20    5      1.35      0.00
   -4   20    5     -0.80      0.00
   -3   20    5      0.45      0.00
   -2   20    5     -2.43      0.00
   -1   20    5      0.98      0.00
    0   20    5      0.57      0.00
    1   20    5      1.33      0.00
    2   20    5      2.63      0.00
    3   20    5      0.45      0.00
    4   20    5      1.32      0.00
    5   20    5      0.36      0.00
    6   20    5      1.37      0.00
    7   20    5      0.03      0.00
    8   20    5      1.37      0.00
   -7   21    5     -0.16      0.00
   -6   21    5     -1.01      0.00
   -5   21    5      1.05      0.00
   -4   21    5      0.27      0.00
   -3   21    5      1.45      0.00
   -2   21    5     -0.16      0.00
   -1   21    5      2.18      0.00
    0   21    5      0.01      0.00
    1   21    5      1.54      0.00
    2   21    5      1.42      0.00
    3   21    5      0.04      0.00
    4   21    5      2.45      0.00
    5   21    5     -0.34      0.00
    6   21    5     -0.21      0.00
    7   21    5     -1.29      0.00
   -6   22    5      0.69      0.00
   -5   22    5     -1.01      0.00
   -4   22    5      1.77      0.00
   -3   22    5     -0.60      0.00
   -2   22    5      1.59      0.00
   -1   22    5     -1.01      0.00
    0   22    5     -1.03      0.00
    1   22    5      0.63      0.00
    2   22    5      0.87      0.00
    3   22    5      1.43      0.00
    4   22    5      1.38      0.00
    5   22    5      0.57      0.00
    6   22    5      0.65      0.00
   -5   23    5     -1.12      0.00
   -4   23    5     -1.43      0.00
   -3   23    5     -0.30      0.00
   -2   23    5      0.57      0.00
   -1   23    5     -0.40      0.00
    0   23    5      1.97      0.00
    1   23    5     -0.47      0.00
    2   23    5      0.91      0.00
    3   23    5     -0.01      0.00
    4   23    5      0.77      0.00
   -2   24    5      0.12      0.00
   -1   24    5      0.08      0.00
    0   24    5     -0.05      0.00
    1   24    5     -1.00      0.00
  -14    0    6      2.74      0.00
  -12    0    6      2.20      0.00
  -10    0    6      1.83      0.00
   -8    0    6     -6.51      0.00
   -6    0    6     -8.49      0.00
   -4    0    6      2.13      0.00
    8    0    6      1.70      0.00
   10    0    6     -0.43      0.00
   12    0    6     -1.36      0.00
   14    0    6      0.38      0.00
  -15    1    6     -1.70      0.00
  -14    1    6     -1.83      0.00
  -13    1    6     -3.59      0.00
  -12    1    6     -2.00      0.00
  -11    1    6      0.04      0.00
  -10    1    6      2.62      0.00
   -9    1    6     -7.71      0.00
   -8    1    6      1.12      0.00
   -7    1    6     -8.58      0.00
   -6    1    6     -4.92      0.00
   -5    1    6     -6.72      0.00
   -4    1    6     -3.04      0.00
    2    1    6     -5.99      0.00
    3    1    6      6.84      0.00
    4    1    6      7.09      0.00
    7    1    6     -2.73      0.00
    8    1    6      1.35      0.00
    9    1    6     -1.71      0.00
   10    1    6     -2.28      0.00
   11    1    6      0.51      0.00
   12    1    6     -0.96      0.00
   13    1    6     -0.51      0.00
   14    1    6      0.28      0.00
   15    1    6     -0.59      0.00
  -15    2    6      1.52      0.00
  -14    2    6      4.88      0.00
  -13    2    6      1.31      0.00
  -12    2    6      1.53      0.00
  -11    2    6      1.65      0.00
  -10    2    6     -0.35      0.00
   -9    2    6      5.84      0.00
   -8    2    6     -2.79      0.00
   -7    2    6      6.06      0.00
   -6    2    6     -2.20      0.00
   -5    2    6      6.86      0.00
   -4    2    6     -5.36      0.00
   -3    2    6     13.06      0.00
    0    2    6     25.59      0.00
    1    2    6     -8.78      0.00
    2    2    6      8.42      0.00
    3    2    6     -4.37      0.00
    4    2    6     -2.26      0.00
    5    2    6      5.61      0.00
    6    2    6      1.39      0.00
    7    2    6      3.25      0.00
    8    2    6      0.39      0.00
    9    2    6      1.14      0.00
   10    2    6      0.12      0.00
   11    2    6     -1.14      0.00
   12    2    6     -2.64      0.00
   13    2    6     -0.71      0.00
   14    2    6     -0.29      0.00
   15    2    6      1.73      0.00
  -15    3    6      0.73      0.00
  -14    3    6      1.72      0.00
  -13    3    6     -0.31      0.00
  -12    3    6      0.89      0.00
  -11    3    6     -1.10      0.00
  -10    3    6      5.77      0.00
   -9    3    6      0.72      0.00
   -8    3    6      4.14      0.00
   -7    3    6     -1.98      0.00
   -6    3    6      4.47      0.00
   -5    3    6    -10.74      0.00
   -4    3    6     -0.92      0.00
   -3    3    6    -18.62      0.00
   -1    3    6      7.50      0.00
    0    3    6     -2.12      0.00
    1    3    6     20.02      0.00
    2    3    6      4.71      0.00
    3    3    6      8.21      0.00
    4    3    6      2.09      0.00
    5    3    6      2.33      0.00
    6    3    6      3.84      0.00
    7    3    6      0.75      0.00
    8    3    6      3.43      0.00
    9    3    6     -0.30      0.00
   10    3    6      0.23      0.00
   11    3    6     -1.22      0.00
   12    3    6      0.27      0.00
   13    3    6     -1.51      0.00
   14    3    6     -0.65      0.00
   15    3    6     -2.05      0.00
  -15    4    6     -3.39      0.00
  -14    4    6      2.45      0.00
  -13    4    6      0.88      0.00
  -12    4    6      1.13      0.00
  -11    4    6      1.72      0.00
  -10    4    6      0.18      0.00
   -9    4    6      0.44      0.00
   -8    4    6      0.39      0.00
   -7    4    6     -3.44      0.00
   -6    4    6      1.97      0.00
   -5    4    6     -4.02      0.00
   -4    4    6      9.85      0.00
   -3    4    6     -5.74      0.00
   -2    4    6      9.71      0.00
   -1    4    6     -9.90      0.00
    0    4    6     -2.63      0.00
    1    4    6      3.34      0.00
    2    4    6     -7.95      0.00
    3    4    6      8.01      0.00
    4    4    6     -4.67      0.00
    5    4    6      5.99      0.00
    6    4    6     -7.89      0.00
    7    4    6      2.75      0.00
    8    4    6     -5.31      0.00
    9    4    6      0.20      0.00
   10    4    6     -1.43      0.00
   11    4    6      0.17      0.00
   12    4    6     -0.82      0.00
   13    4    6      0.27      0.00
   14    4    6     -1.08      0.00
  -15    5    6      1.38      0.00
  -14    5    6      1.94      0.00
  -13    5    6     -1.18      0.00
  -12    5    6      1.88      0.00
  -11    5    6      1.79      0.00
  -10    5    6      1.63      0.00
   -9    5    6      4.97      0.00
   -8    5    6      5.77      0.00
   -7    5    6      6.87      0.00
   -6    5    6      1.48      0.00
   -5    5    6      9.25      0.00
   -4    5    6     -3.98      0.00
   -3    5    6     10.49      0.00
   -2    5    6    -11.40      0.00
   -1    5    6      3.76      0.00
    0    5    6    -10.35      0.00
    1    5    6     -2.28      0.00
    2    5    6    -12.87      0.00
    3    5    6     -3.63      0.00
    4    5    6     -1.18      0.00
    5    5    6     -6.71      0.00
    6    5    6      2.04      0.00
    7    5    6     -2.42      0.00
    8    5    6      1.91      0.00
    9    5    6      0.74      0.00
   10    5    6     -0.19      0.00
   11    5    6      0.45      0.00
   12    5    6      1.69      0.00
   13    5    6      1.73      0.00
   14    5    6      1.21      0.00
  -15    6    6     -3.26      0.00
  -14    6    6      1.20      0.00
  -13    6    6     -1.44      0.00
  -12    6    6     -2.25      0.00
  -11    6    6     -0.81      0.00
  -10    6    6     -1.19      0.00
   -9    6    6     -3.71      0.00
   -8    6    6      1.93      0.00
   -7    6    6     -7.89      0.00
   -6    6    6      1.73      0.00
   -5    6    6    -13.41      0.00
   -4    6    6     -1.95      0.00
   -3    6    6     -4.04      0.00
   -2    6    6     -3.77      0.00
   -1    6    6      6.32      0.00
    0    6    6     -2.50      0.00
    1    6    6      2.81      0.00
    2    6    6     -4.53      0.00
    3    6    6     -2.10      0.00
    4    6    6     -6.74      0.00
    5    6    6      0.44      0.00
    6    6    6     -1.87      0.00
    7    6    6     -1.73      0.00
    8    6    6     -0.67      0.00
    9    6    6     -2.94      0.00
   10    6    6     -1.73      0.00
   11    6    6     -0.45      0.00
   12    6    6     -0.95      0.00
   13    6    6     -1.01      0.00
   14    6    6     -0.62      0.00
  -15    7    6     -0.86      0.00
  -14    7    6      5.64      0.00
  -13    7    6     -1.95      0.00
  -12    7    6     -0.02      0.00
  -11    7    6     -0.86      0.00
  -10    7    6     -1.73      0.00
   -9    7    6     -0.04      0.00
   -8    7    6     -4.16      0.00
   -7    7    6      3.20      0.00
   -6    7    6      0.58      0.00
   -5    7    6      3.96      0.00
   -4    7    6      0.77      0.00
   -3    7    6     -0.23      0.00
   -2    7    6      0.99      0.00
   -1    7    6      3.15      0.00
    0    7    6      6.80      0.00
    1    7    6      6.18      0.00
    2    7    6      8.79      0.00
    3    7    6     -4.16      0.00
    4    7    6     -2.02      0.00
    5    7    6     -2.54      0.00
    6    7    6     -6.38      0.00
    7    7    6      2.93      0.00
    8    7    6     -2.52      0.00
    9    7    6      2.48      0.00
   10    7    6      1.11      0.00
   11    7    6     -0.82      0.00
   12    7    6      0.33      0.00
   13    7    6      0.92      0.00
   14    7    6      0.39      0.00
  -15    8    6      1.88      0.00
  -14    8    6     -3.54      0.00
  -13    8    6      5.39      0.00
  -12    8    6     -0.57      0.00
  -11    8    6      0.85      0.00
  -10    8    6      0.34      0.00
   -9    8    6     -3.53      0.00
   -8    8    6     -5.82      0.00
   -7    8    6     -0.87      0.00
   -6    8    6     -7.35      0.00
   -5    8    6      5.45      0.00
   -4    8    6     -7.03      0.00
   -3    8    6      2.84      0.00
   -2    8    6     -4.99      0.00
   -1    8    6     -6.59      0.00
    0    8    6      0.87      0.00
    1    8    6      3.07      0.00
    2    8    6      5.55      0.00
    3    8    6      0.61      0.00
    4    8    6      6.32      0.00
    5    8    6     -5.16      0.00
    6    8    6      3.15      0.00
    7    8    6     -1.07      0.00
    8    8    6      0.39      0.00
    9    8    6      1.95      0.00
   10    8    6     -1.30      0.00
   11    8    6      0.07      0.00
   12    8    6      1.78      0.00
   13    8    6     -1.50      0.00
  -14    9    6     -3.38      0.00
  -13    9    6     -2.60      0.00
  -12    9    6     -3.40      0.00
  -11    9    6      0.66      0.00
  -10    9    6      1.25      0.00
   -9    9    6     -1.78      0.00
   -8    9    6      3.93      0.00
   -7    9    6     -6.13      0.00
   -6    9    6     -0.67      0.00
   -5    9    6     -4.87      0.00
   -4    9    6      4.08      0.00
   -3    9    6      0.91      0.00
   -2    9    6     -1.16      0.00
   -1    9    6      0.09      0.00
    0    9    6      3.28      0.00
    1    9    6      3.66      0.00
    2    9    6      1.29      0.00
    3    9    6     14.42      0.00
    4    9    6     -3.75      0.00
    5    9    6      7.33      0.00
    6    9    6     -0.59      0.00
    7    9    6     -0.68      0.00
    8    9    6      3.08      0.00
    9    9    6     -1.39      0.00
   10    9    6      0.65      0.00
   11    9    6      0.25      0.00
   12    9    6     -0.78      0.00
   13    9    6     -1.33      0.00
  -14   10    6     -2.36      0.00
  -13   10    6     -0.64      0.00
  -12   10    6      1.31      0.00
  -11   10    6      1.96      0.00
  -10   10    6      0.05      0.00
   -9   10    6      2.24      0.00
   -8   10    6     -3.05      0.00
   -7   10    6     -4.79      0.00
   -6   10    6     -0.04      0.00
   -5   10    6     -5.47      0.00
   -4   10    6      2.44      0.00
   -3   10    6      2.60      0.00
   -2   10    6      6.59      0.00
   -1   10    6      4.82      0.00
    0   10    6     -4.85      0.00
    1   10    6      5.52      0.00
    2   10    6     -0.47      0.00
    3   10    6      4.42      0.00
    4   10    6     -1.74      0.00
    5   10    6      8.22      0.00
    6   10    6     -3.87      0.00
    7   10    6      3.06      0.00
    8   10    6     -0.04      0.00
    9   10    6     -0.73      0.00
   10   10    6      1.50      0.00
   11   10    6     -0.26      0.00
   12   10    6     -0.88      0.00
   13   10    6     -0.28      0.00
  -14   11    6      1.00      0.00
  -13   11    6     -3.49      0.00
  -12   11    6     -1.63      0.00
  -11   11    6     -3.10      0.00
  -10   11    6      4.74      0.00
   -9   11    6      5.49      0.00
   -8   11    6     -0.30      0.00
   -7   11    6     14.96      0.00
   -6   11    6     -0.11      0.00
   -5   11    6      4.25      0.00
   -4   11    6     -0.97      0.00
   -3   11    6      1.79      0.00
   -2   11    6      4.17      0.00
    0   11    6      2.99      0.00
    1   11    6      0.41      0.00
    2   11    6     -4.86      0.00
    3   11    6     -4.61      0.00
    4   11    6      0.07      0.00
    5   11    6     -5.46      0.00
    6   11    6      2.65      0.00
    7   11    6     -2.41      0.00
    8   11    6     -0.06      0.00
    9   11    6     -0.45      0.00
   10   11    6     -1.21      0.00
   11   11    6      0.18      0.00
   12   11    6     -1.78      0.00
   13   11    6     -0.76      0.00
  -13   12    6     -3.13      0.00
  -12   12    6      3.43      0.00
  -11   12    6     -3.38      0.00
  -10   12    6      5.27      0.00
   -9   12    6     -3.42      0.00
   -8   12    6      4.83      0.00
   -7   12    6     -3.48      0.00
   -6   12    6      3.68      0.00
   -5   12    6      4.01      0.00
   -4   12    6     -1.80      0.00
   -3   12    6      6.39      0.00
   -2   12    6     -3.99      0.00
   -1   12    6     10.72      0.00
    0   12    6     -4.84      0.00
    1   12    6      5.13      0.00
    2   12    6     -2.89      0.00
    3   12    6      0.84      0.00
    4   12    6     -3.68      0.00
    5   12    6     -4.23      0.00
    6   12    6      1.08      0.00
    7   12    6     -4.85      0.00
    8   12    6      2.43      0.00
    9   12    6     -2.11      0.00
   10   12    6      1.46      0.00
   11   12    6      0.35      0.00
   12   12    6      0.18      0.00
  -13   13    6      2.65      0.00
  -12   13    6      2.04      0.00
  -11   13    6     -1.60      0.00
  -10   13    6     -1.81      0.00
   -9   13    6      1.84      0.00
   -8   13    6     -5.00      0.00
   -7   13    6      1.37      0.00
   -6   13    6     -1.17      0.00
   -5   13    6      2.98      0.00
   -4   13    6      1.84      0.00
   -3   13    6      0.12      0.00
   -2   13    6      2.82      0.00
   -1   13    6     -0.31      0.00
    0   13    6      3.58      0.00
    1   13    6      0.11      0.00
    2   13    6      3.52      0.00
    3   13    6     -2.39      0.00
    4   13    6     -0.70      0.00
    5   13    6     -2.28      0.00
    6   13    6     -3.11      0.00
    7   13    6     -1.03      0.00
    8   13    6     -1.38      0.00
    9   13    6     -0.59      0.00
   10   13    6     -0.02      0.00
   11   13    6      2.01      0.00
   12   13    6      2.04      0.00
  -12   14    6      0.11      0.00
  -11   14    6     -0.94      0.00
  -10   14    6      0.97      0.00
   -9   14    6      1.71      0.00
   -8   14    6     -0.19      0.00
   -7   14    6      0.07      0.00
   -6   14    6     -2.77      0.00
   -5   14    6      1.06      0.00
   -4   14    6     -2.30      0.00
   -3   14    6      1.99      0.00
   -2   14    6     -0.35      0.00
   -1   14    6     -0.29      0.00
    0   14    6     -0.33      0.00
    1   14    6     -4.54      0.00
    2   14    6      3.76      0.00
    3   14    6     -5.73      0.00
    4   14    6      5.76      0.00
    5   14    6     -4.04      0.00
    6   14    6      0.53      0.00
    7   14    6     -0.59      0.00
    8   14    6     -1.89      0.00
    9   14    6     -0.87      0.00
   10   14    6     -1.86      0.00
   11   14    6     -1.44      0.00
   12   14    6     -0.22      0.00
  -12   15    6     -0.58      0.00
  -11   15    6      1.04      0.00
  -10   15    6     -1.15      0.00
   -9   15    6     -1.72      0.00
   -8   15    6     -1.36      0.00
   -7   15    6     -3.77      0.00
   -6   15    6     -1.12      0.00
   -5   15    6     -4.43      0.00
   -4   15    6     -1.22      0.00
   -3   15    6     -1.79      0.00
   -2   15    6     -0.20      0.00
   -1   15    6     -1.55      0.00
    0   15    6     -1.84      0.00
    1   15    6      1.83      0.00
    2   15    6     -2.98      0.00
    3   15    6      4.33      0.00
    4   15    6      0.35      0.00
    5   15    6      2.94      0.00
    6   15    6      0.71      0.00
    7   15    6      1.11      0.00
    8   15    6      1.24      0.00
    9   15    6      1.07      0.00
   10   15    6      0.37      0.00
   11   15    6     -1.11      0.00
  -11   16    6     -0.56      0.00
  -10   16    6     -2.80      0.00
   -9   16    6      0.84      0.00
   -8   16    6     -0.44      0.00
   -7   16    6      0.37      0.00
   -6   16    6      0.70      0.00
   -5   16    6     -1.39      0.00
   -4   16    6      1.35      0.00
   -3   16    6     -3.13      0.00
   -2   16    6      4.06      0.00
   -1   16    6     -0.59      0.00
    0   16    6      4.92      0.00
    1   16    6     -1.10      0.00
    2   16    6      1.52      0.00
    3   16    6      2.05      0.00
    4   16    6     -1.10      0.00
    5   16    6      4.25      0.00
    6   16    6     -0.15      0.00
    7   16    6      1.98      0.00
    8   16    6      1.01      0.00
    9   16    6      0.60      0.00
   10   16    6     -0.11      0.00
   11   16    6      0.93      0.00
  -11   17    6     -0.02      0.00
  -10   17    6     -0.68      0.00
   -9   17    6      0.00      0.00
   -8   17    6     -0.44      0.00
   -7   17    6     -2.16      0.00
   -6   17    6      0.30      0.00
   -5   17    6      0.12      0.00
   -4   17    6     -0.47      0.00
   -3   17    6      0.79      0.00
   -2   17    6     -1.34      0.00
   -1   17    6      0.68      0.00
    0   17    6     -1.39      0.00
    1   17    6     -0.25      0.00
    2   17    6      0.81      0.00
    3   17    6      0.01      0.00
    4   17    6      1.68      0.00
    5   17    6      2.44      0.00
    6   17    6     -0.29      0.00
    7   17    6      1.09      0.00
    8   17    6      2.22      0.00
    9   17    6      0.09      0.00
   10   17    6      2.30      0.00
  -10   18    6     -0.27      0.00
   -9   18    6     -0.41      0.00
   -8   18    6      0.12      0.00
   -7   18    6      0.69      0.00
   -6   18    6      0.57      0.00
   -5   18    6      1.06      0.00
   -4   18    6      1.42      0.00
   -3   18    6      1.19      0.00
   -2   18    6     -1.06      0.00
   -1   18    6      3.40      0.00
    0   18    6     -2.44      0.00
    1   18    6      4.85      0.00
    2   18    6     -1.64      0.00
    3   18    6      2.46      0.00
    4   18    6      0.84      0.00
    5   18    6      0.62      0.00
    6   18    6      1.80      0.00
    7   18    6     -0.37      0.00
    8   18    6      1.51      0.00
    9   18    6      0.00      0.00
   -9   19    6      0.78      0.00
   -8   19    6     -0.47      0.00
   -7   19    6     -0.55      0.00
   -6   19    6     -0.92      0.00
   -5   19    6      0.35      0.00
   -4   19    6      0.06      0.00
   -3   19    6      1.46      0.00
   -2   19    6      1.69      0.00
   -1   19    6     -0.77      0.00
    0   19    6      1.81      0.00
    1   19    6     -0.65      0.00
    2   19    6      0.03      0.00
    3   19    6     -0.44      0.00
    4   19    6     -0.45      0.00
    5   19    6      1.31      0.00
    6   19    6     -0.44      0.00
    7   19    6     -1.27      0.00
    8   19    6      1.32      0.00
    9   19    6      0.61      0.00
   -8   20    6      0.38      0.00
   -7   20    6      0.85      0.00
   -6   20    6     -0.36      0.00
   -5   20    6      0.02      0.00
   -4   20    6      0.49      0.00
   -3   20    6      1.73      0.00
   -2   20    6     -1.34      0.00
   -1   20    6      0.82      0.00
    0   20    6     -2.54      0.00
    1   20    6     -2.55      0.00
    2   20    6      0.48      0.00
    3   20    6     -2.68      0.00
    4   20    6      0.59      0.00
    5   20    6     -0.70      0.00
    6   20    6      0.64      0.00
    7   20    6     -0.63      0.00
    8   20    6      0.10      0.00
   -7   21    6     -0.73      0.00
   -6   21    6     -0.38      0.00
   -5   21    6     -0.77      0.00
   -4   21    6     -0.46      0.00
   -3   21    6     -1.99      0.00
   -2   21    6      1.27      0.00
   -1   21    6      0.11      0.00
    0   21    6      0.28      0.00
    1   21    6      1.09      0.00
    2   21    6     -0.91      0.00
    3   21    6     -2.23      0.00
    4   21    6     -1.35      0.00
    5   21    6     -0.87      0.00
    6   21    6      0.16      0.00
    7   21    6     -0.91      0.00
   -6   22    6      1.33      0.00
   -5   22    6     -0.12      0.00
   -4   22    6      1.07      0.00
   -3   22    6     -1.17      0.00
   -2   22    6      1.70      0.00
   -1   22    6     -1.85      0.00
    0   22    6      0.42      0.00
    1   22    6     -1.73      0.00
    2   22    6     -0.91      0.00
    3   22    6     -0.03      0.00
    4   22    6     -1.82      0.00
    5   22    6     -0.94      0.00
   -4   23    6     -1.20      0.00
   -3   23    6      0.77      0.00
   -2   23    6     -1.33      0.00
   -1   23    6     -1.16      0.00
    0   23    6     -0.37      0.00
    1   23    6     -0.79      0.00
    2   23    6      0.48      0.00
    3   23    6     -0.19      0.00
   -1   24    6      1.38      0.00
    0   24    6      1.04      0.00
  -15    0    7     -2.68      0.00
  -13    0    7      1.22      0.00
  -11    0    7     -1.11      0.00
   -9    0    7      8.57      0.00
   -7    0    7     13.21      0.00
   -5    0    7      5.89      0.00
    9    0    7      0.94      0.00
   11    0    7      0.08      0.00
   13    0    7     -0.56      0.00
  -15    1    7     -0.09      0.00
  -14    1    7      2.79      0.00
  -13    1    7      2.12      0.00
  -12    1    7      0.38      0.00
  -11    1    7      0.23      0.00
  -10    1    7      4.51      0.00
   -9    1    7      0.36      0.00
   -8    1    7      6.22      0.00
   -7    1    7      0.00      0.00
   -6    1    7      5.68      0.00
   -5    1    7      3.68      0.00
   -4    1    7      0.64      0.00
    7    1    7     -1.16      0.00
    8    1    7      1.62      0.00
    9    1    7      0.86      0.00
   10    1    7     -1.48      0.00
   11    1    7      1.46      0.00
   12    1    7     -0.40      0.00
   13    1    7     -0.84      0.00
   14    1    7     -1.24      0.00
  -15    2    7     -7.81      0.00
  -14    2    7     -1.91      0.00
  -13    2    7     -3.38      0.00
  -12    2    7      0.60      0.00
  -11    2    7     -0.37      0.00
  -10    2    7     -3.95      0.00
   -9    2    7      1.96      0.00
   -8    2    7     -0.24      0.00
   -7    2    7      1.41      0.00
   -6    2    7      3.80      0.00
   -5    2    7      2.75      0.00
   -4    2    7      1.87      0.00
    2    2    7    -10.43      0.00
    3    2    7     -3.68      0.00
    4    2    7    -15.15      0.00
    5    2    7      1.12      0.00
    6    2    7     -8.24      0.00
    7    2    7     -1.32      0.00
    8    2    7     -1.96      0.00
    9    2    7     -1.08      0.00
   10    2    7      2.23      0.00
   11    2    7      1.42      0.00
   12    2    7      2.15      0.00
   13    2    7      2.62      0.00
   14    2    7     -0.89      0.00
  -15    3    7      2.46      0.00
  -14    3    7      2.55      0.00
  -13    3    7     -0.43      0.00
  -12    3    7      0.10      0.00
  -11    3    7     -2.49      0.00
  -10    3    7     -0.75      0.00
   -9    3    7     -1.26      0.00
   -8    3    7      1.18      0.00
   -7    3    7      1.09      0.00
   -6    3    7      5.57      0.00
   -5    3    7     -0.45      0.00
   -4    3    7     12.50      0.00
   -3    3    7     -0.63      0.00
    0    3    7    -12.64      0.00
    1    3    7      6.11      0.00
    2    3    7     -9.72      0.00
    3    3    7     -6.73      0.00
    4    3    7     -3.97      0.00
    5    3    7     -3.79      0.00
    6    3    7     -3.33      0.00
    7    3    7     -1.03      0.00
    8    3    7     -0.12      0.00
    9    3    7      1.15      0.00
   10    3    7      0.00      0.00
   11    3    7     -0.54      0.00
   12    3    7      1.19      0.00
   13    3    7      0.04      0.00
   14    3    7      1.52      0.00
  -15    4    7     -4.91      0.00
  -14    4    7     -4.29      0.00
  -13    4    7     -1.93      0.00
  -12    4    7     -4.46      0.00
  -11    4    7     -0.09      0.00
  -10    4    7     -2.36      0.00
   -9    4    7     -5.92      0.00
   -8    4    7     -3.77      0.00
   -7    4    7     -4.55      0.00
   -6    4    7     -3.70      0.00
   -5    4    7     -2.83      0.00
   -4    4    7    -11.51      0.00
   -3    4    7      0.98      0.00
   -2    4    7      2.07      0.00
   -1    4    7      1.80      0.00
    0    4    7      9.59      0.00
    1    4    7      9.62      0.00
    2    4    7      6.72      0.00
    3    4    7      2.57      0.00
    4    4    7      0.59      0.00
    5    4    7      0.90      0.00
    6    4    7     -0.09      0.00
    7    4    7      1.38      0.00
    8    4    7     -1.78      0.00
    9    4    7      1.32      0.00
   10    4    7     -1.60      0.00
   11    4    7      2.03      0.00
   12    4    7     -1.04      0.00
   13    4    7      0.82      0.00
   14    4    7     -1.05      0.00
  -15    5    7     -0.16      0.00
  -14    5    7      3.16      0.00
  -13    5    7      0.93      0.00
  -12    5    7     -0.08      0.00
  -11    5    7     -0.62      0.00
  -10    5    7     -3.41      0.00
   -9    5    7     -1.45      0.00
   -8    5    7     -4.12      0.00
   -7    5    7     -1.43      0.00
   -6    5    7     -0.39      0.00
   -5    5    7      9.40      0.00
   -4    5    7     -2.08      0.00
   -3    5    7     15.01      0.00
   -2    5    7     -9.65      0.00
   -1    5    7      7.69      0.00
    0    5    7     -1.20      0.00
    1    5    7      4.08      0.00
    2    5    7      5.61      0.00
    3    5    7      4.28      0.00
    4    5    7      3.18      0.00
    5    5    7     -1.41      0.00
    6    5    7      1.00      0.00
    7    5    7     -2.50      0.00
    8    5    7      1.45      0.00
    9    5    7     -1.51      0.00
   10    5    7      1.84      0.00
   11    5    7     -0.27      0.00
   12    5    7     -0.40      0.00
   13    5    7     -0.56      0.00
   14    5    7      0.81      0.00
  -15    6    7     -0.76      0.00
  -14    6    7     -3.90      0.00
  -13    6    7      2.12      0.00
  -12    6    7      0.72      0.00
  -11    6    7      0.44      0.00
  -10    6    7      2.61      0.00
   -9    6    7      2.21      0.00
   -8    6    7     -0.10      0.00
   -7    6    7     -2.23      0.00
   -6    6    7      1.05      0.00
   -5    6    7     -1.68      0.00
   -4    6    7      3.45      0.00
   -3    6    7     -3.82      0.00
   -2    6    7      2.84      0.00
   -1    6    7     -5.01      0.00
    0    6    7     -0.18      0.00
    1    6    7     -6.62      0.00
    2    6    7      8.93      0.00
    3    6    7      3.24      0.00
    4    6    7      4.46      0.00
    5    6    7      6.85      0.00
    6    6    7      1.82      0.00
    7    6    7      4.56      0.00
    8    6    7      0.42      0.00
    9    6    7      1.66      0.00
   10    6    7      0.80      0.00
   11    6    7      0.82      0.00
   12    6    7      1.23      0.00
   13    6    7      0.09      0.00
   14    6    7      1.15      0.00
  -15    7    7     -1.27      0.00
  -14    7    7     -1.58      0.00
  -13    7    7     -2.03      0.00
  -12    7    7     -0.59      0.00
  -11    7    7     -1.13      0.00
  -10    7    7      1.34      0.00
   -9    7    7      0.89      0.00
   -8    7    7     -0.42      0.00
   -7    7    7      1.54      0.00
   -6    7    7     -6.00      0.00
   -5    7    7     -0.24      0.00
   -4    7    7     -2.93      0.00
   -3    7    7      6.07      0.00
   -2    7    7      4.51      0.00
   -1    7    7      0.65      0.00
    0    7    7     -0.01      0.00
    1    7    7     -2.61      0.00
    2    7    7     -0.58      0.00
    3    7    7     -0.06      0.00
    4    7    7      3.31      0.00
    5    7    7      7.21      0.00
    6    7    7     -0.13      0.00
    7    7    7      2.82      0.00
    8    7    7     -1.24      0.00
    9    7    7      0.43      0.00
   10    7    7     -0.05      0.00
   11    7    7     -0.58      0.00
   12    7    7     -1.10      0.00
   13    7    7     -0.16      0.00
  -14    8    7     -1.72      0.00
  -13    8    7      2.61      0.00
  -12    8    7      0.73      0.00
  -11    8    7      0.13      0.00
  -10    8    7      3.18      0.00
   -9    8    7      1.40      0.00
   -8    8    7      4.54      0.00
   -7    8    7      4.03      0.00
   -6    8    7      1.83      0.00
   -5    8    7      2.16      0.00
   -4    8    7     -4.62      0.00
   -3    8    7      2.89      0.00
   -2    8    7      1.28      0.00
   -1    8    7      2.50      0.00
    0    8    7     -3.13      0.00
    1    8    7     -0.37      0.00
    2    8    7     -8.43      0.00
    3    8    7     -0.82      0.00
    4    8    7     -1.39      0.00
    5    8    7     -1.75      0.00
    6    8    7      3.35      0.00
    7    8    7     -1.25      0.00
    8    8    7      2.72      0.00
    9    8    7     -0.11      0.00
   10    8    7      1.07      0.00
   11    8    7     -0.28      0.00
   12    8    7      1.79      0.00
   13    8    7     -0.27      0.00
  -14    9    7      3.04      0.00
  -13    9    7      1.04      0.00
  -12    9    7     -0.74      0.00
  -11    9    7     -2.58      0.00
  -10    9    7      0.26      0.00
   -9    9    7      0.63      0.00
   -8    9    7      4.14      0.00
   -7    9    7      2.22      0.00
   -6    9    7      8.07      0.00
   -5    9    7     -1.78      0.00
   -4    9    7     -0.15      0.00
   -3    9    7     -6.16      0.00
   -2    9    7     -3.88      0.00
   -1    9    7     -1.41      0.00
    0    9    7     -2.13      0.00
    1    9    7     -2.94      0.00
    2    9    7     -6.14      0.00
    3    9    7      1.01      0.00
    4    9    7    -10.19      0.00
    5    9    7      1.70      0.00
    6    9    7     -1.85      0.00
    7    9    7     -1.74      0.00
    8    9    7      1.00      0.00
    9    9    7     -2.09      0.00
   10    9    7     -1.01      0.00
   11    9    7      0.42      0.00
   12    9    7     -1.87      0.00
   13    9    7     -1.54      0.00
  -14   10    7      2.32      0.00
  -13   10    7     -1.63      0.00
  -12   10    7      2.94      0.00
  -11   10    7     -3.52      0.00
  -10   10    7     -1.96      0.00
   -9   10    7      1.87      0.00
   -8   10    7     -1.91      0.00
   -7   10    7     -1.20      0.00
   -6   10    7      1.23      0.00
   -5   10    7      3.78      0.00
   -4   10    7     -1.31      0.00
   -3   10    7     -2.00      0.00
   -2   10    7     -4.90      0.00
   -1   10    7      1.38      0.00
    0   10    7     -8.00      0.00
    1   10    7      0.28      0.00
    2   10    7      1.90      0.00
    3   10    7     -3.25      0.00
    4   10    7      2.50      0.00
    5   10    7     -1.44      0.00
    6   10    7     -2.59      0.00
    7   10    7      0.45      0.00
    8   10    7     -0.43      0.00
    9   10    7     -0.39      0.00
   10   10    7      1.10      0.00
   11   10    7      0.66      0.00
   12   10    7     -0.03      0.00
   13   10    7      2.31      0.00
  -14   11    7      2.26      0.00
  -13   11    7      2.06      0.00
  -12   11    7      5.11      0.00
  -11   11    7     -3.73      0.00
  -10   11    7     -1.83      0.00
   -9   11    7     -2.48      0.00
   -8   11    7     -7.69      0.00
   -7   11    7      2.24      0.00
   -6   11    7     -7.59      0.00
   -5   11    7      2.97      0.00
   -4   11    7     -2.03      0.00
   -3   11    7      1.61      0.00
   -2   11    7     -2.88      0.00
   -1   11    7     -6.31      0.00
    0   11    7     -0.68      0.00
    1   11    7     -4.11      0.00
    2   11    7      2.20      0.00
    3   11    7     -3.69      0.00
    4   11    7      8.32      0.00
    5   11    7     -6.20      0.00
    6   11    7      4.54      0.00
    7   11    7     -2.65      0.00
    8   11    7     -0.62      0.00
    9   11    7      0.97      0.00
   10   11    7     -1.26      0.00
   11   11    7     -0.25      0.00
   12   11    7      0.87      0.00
   13   11    7      0.13      0.00
  -13   12    7     -2.86      0.00
  -12   12    7     -0.62      0.00
  -11   12    7     -0.27      0.00
  -10   12    7      0.40      0.00
   -9   12    7     -1.54      0.00
   -8   12    7      8.00      0.00
   -7   12    7     -2.36      0.00
   -6   12    7      1.90      0.00
   -5   12    7     -2.85      0.00
   -4   12    7     -0.37      0.00
   -3   12    7     -0.61      0.00
   -2   12    7     -3.39      0.00
   -1   12    7      1.82      0.00
    1   12    7     -4.25      0.00
    2   12    7     -1.41      0.00
    3   12    7      0.26      0.00
    4   12    7      1.76      0.00
    5   12    7      3.49      0.00
    6   12    7      2.12      0.00
    7   12    7      0.96      0.00
    8   12    7      1.13      0.00
    9   12    7      0.17      0.00
   10   12    7     -1.36      0.00
   11   12    7     -0.93      0.00
   12   12    7     -0.13      0.00
  -13   13    7      3.11      0.00
  -12   13    7      0.16      0.00
  -11   13    7      3.34      0.00
  -10   13    7     -4.60      0.00
   -9   13    7      2.52      0.00
   -8   13    7     -6.15      0.00
   -7   13    7      0.34      0.00
   -6   13    7     -1.72      0.00
   -5   13    7     -0.64      0.00
   -4   13    7      0.22      0.00
   -3   13    7     -3.82      0.00
   -2   13    7      4.81      0.00
   -1   13    7     -4.19      0.00
    0   13    7      3.26      0.00
    1   13    7     -2.17      0.00
    2   13    7      4.04      0.00
    3   13    7     -0.27      0.00
    4   13    7      1.38      0.00
    5   13    7      5.30      0.00
    6   13    7     -1.16      0.00
    7   13    7      5.11      0.00
    8   13    7     -0.16      0.00
    9   13    7      2.83      0.00
   10   13    7      1.37      0.00
   11   13    7      0.58      0.00
   12   13    7     -0.07      0.00
  -12   14    7     -2.07      0.00
  -11   14    7     -1.18      0.00
  -10   14    7     -1.26      0.00
   -9   14    7     -0.74      0.00
   -8   14    7      0.74      0.00
   -7   14    7      0.84      0.00
   -6   14    7      2.76      0.00
   -5   14    7      0.40      0.00
   -4   14    7      1.02      0.00
   -3   14    7     -0.17      0.00
   -2   14    7      0.05      0.00
   -1   14    7      2.70      0.00
    0   14    7      2.24      0.00
    1   14    7      2.31      0.00
    2   14    7      0.14      0.00
    3   14    7     -1.07      0.00
    4   14    7      0.70      0.00
    5   14    7     -0.16      0.00
    6   14    7      0.57      0.00
    7   14    7      1.35      0.00
    8   14    7     -0.69      0.00
    9   14    7      1.59      0.00
   10   14    7      0.72      0.00
   11   14    7      0.43      0.00
  -12   15    7     -0.13      0.00
  -11   15    7      3.30      0.00
  -10   15    7      0.57      0.00
   -9   15    7      1.21      0.00
   -8   15    7      3.04      0.00
   -7   15    7     -1.88      0.00
   -6   15    7      2.67      0.00
   -5   15    7     -0.89      0.00
   -4   15    7      4.84      0.00
   -3   15    7     -1.33      0.00
   -2   15    7      1.32      0.00
   -1   15    7     -1.29      0.00
    0   15    7     -2.10      0.00
    1   15    7      3.05      0.00
    2   15    7     -4.60      0.00
    3   15    7      5.66      0.00
    4   15    7     -5.45      0.00
    5   15    7      3.02      0.00
    6   15    7     -1.94      0.00
    7   15    7     -1.46      0.00
    8   15    7      0.38      0.00
    9   15    7     -1.07      0.00
   10   15    7     -0.01      0.00
   11   15    7     -0.44      0.00
  -11   16    7      0.53      0.00
  -10   16    7     -0.66      0.00
   -9   16    7      0.59      0.00
   -8   16    7     -0.95      0.00
   -7   16    7      1.32      0.00
   -6   16    7     -1.91      0.00
   -5   16    7      0.75      0.00
   -4   16    7     -1.81      0.00
   -3   16    7      1.00      0.00
   -2   16    7     -2.07      0.00
   -1   16    7      0.40      0.00
    0   16    7      0.06      0.00
    1   16    7     -0.24      0.00
    2   16    7      0.84      0.00
    3   16    7     -0.47      0.00
    4   16    7     -1.51      0.00
    5   16    7      0.83      0.00
    6   16    7     -0.98      0.00
    7   16    7     -0.77      0.00
    8   16    7     -0.11      0.00
    9   16    7     -0.95      0.00
   10   16    7     -0.31      0.00
  -11   17    7      0.25      0.00
  -10   17    7      1.53      0.00
   -9   17    7     -0.22      0.00
   -8   17    7      2.41      0.00
   -7   17    7      0.05      0.00
   -6   17    7      0.85      0.00
   -5   17    7      0.47      0.00
   -4   17    7     -1.65      0.00
   -3   17    7      3.24      0.00
   -2   17    7     -2.22      0.00
   -1   17    7      3.90      0.00
    0   17    7     -3.74      0.00
    1   17    7      1.10      0.00
    2   17    7     -1.21      0.00
    3   17    7     -2.94      0.00
    4   17    7     -0.71      0.00
    5   17    7     -2.13      0.00
    6   17    7      0.29      0.00
    7   17    7     -1.62      0.00
    8   17    7     -0.59      0.00
    9   17    7     -0.71      0.00
   10   17    7      0.87      0.00
  -10   18    7      0.95      0.00
   -9   18    7      0.01      0.00
   -8   18    7     -0.75      0.00
   -7   18    7      0.20      0.00
   -6   18    7     -0.75      0.00
   -5   18    7     -0.71      0.00
   -4   18    7     -1.51      0.00
   -3   18    7     -2.13      0.00
   -2   18    7     -1.85      0.00
   -1   18    7     -0.55      0.00
    0   18    7     -3.87      0.00
    1   18    7     -0.04      0.00
    2   18    7     -2.56      0.00
    3   18    7     -0.39      0.00
    4   18    7     -1.15      0.00
    5   18    7     -2.28      0.00
    6   18    7      0.97      0.00
    7   18    7     -1.62      0.00
    8   18    7     -1.17      0.00
    9   18    7     -0.18      0.00
   -9   19    7      0.40      0.00
   -8   19    7     -0.08      0.00
   -7   19    7      0.79      0.00
   -6   19    7     -0.43      0.00
   -5   19    7      0.34      0.00
   -4   19    7     -2.00      0.00
   -3   19    7     -1.15      0.00
   -2   19    7      1.36      0.00
   -1   19    7     -0.88      0.00
    0   19    7      4.07      0.00
    1   19    7     -0.43      0.00
    2   19    7      2.36      0.00
    3   19    7     -0.58      0.00
    4   19    7     -1.19      0.00
    5   19    7     -0.33      0.00
    6   19    7     -0.16      0.00
    7   19    7      0.09      0.00
    8   19    7     -0.55      0.00
   -8   20    7     -0.66      0.00
   -7   20    7     -0.28      0.00
   -6   20    7     -0.61      0.00
   -5   20    7     -0.40      0.00
   -4   20    7      0.14      0.00
   -3   20    7     -0.96      0.00
   -2   20    7     -2.40      0.00
   -1   20    7      0.71      0.00
    0   20    7     -1.12      0.00
    1   20    7     -0.79      0.00
    2   20    7      0.87      0.00
    3   20    7      0.48      0.00
    4   20    7      1.01      0.00
    5   20    7     -0.92      0.00
    6   20    7     -0.17      0.00
    7   20    7      0.25      0.00
   -7   21    7     -0.20      0.00
   -6   21    7      0.20      0.00
   -5   21    7      0.91      0.00
   -4   21    7      0.08      0.00
   -3   21    7     -1.29      0.00
   -2   21    7      1.18      0.00
   -1   21    7     -1.04      0.00
    0   21    7     -0.95      0.00
    1   21    7      1.64      0.00
    2   21    7      0.16      0.00
    3   21    7      2.80      0.00
    4   21    7      0.74      0.00
    5   21    7      1.78      0.00
    6   21    7      1.34      0.00
   -6   22    7      0.33      0.00
   -5   22    7     -0.85      0.00
   -4   22    7     -0.29      0.00
   -3   22    7      0.45      0.00
   -2   22    7      1.30      0.00
   -1   22    7      0.66      0.00
    0   22    7      3.24      0.00
    1   22    7     -0.15      0.00
    2   22    7     -0.11      0.00
    3   22    7      1.06      0.00
    4   22    7     -0.28      0.00
    5   22    7      1.06      0.00
   -4   23    7     -0.71      0.00
   -3   23    7      0.82      0.00
   -2   23    7     -2.21      0.00
   -1   23    7      0.80      0.00
    0   23    7     -1.51      0.00
    1   23    7     -0.46      0.00
    2   23    7      0.54      0.00
  -14    0    8     -4.96      0.00
  -12    0    8     -2.18      0.00
  -10    0    8     -6.51      0.00
   -8    0    8     -5.85      0.00
   -6    0    8     -3.89      0.00
    8    0    8     -0.57      0.00
   10    0    8      2.33      0.00
   12    0    8      2.68      0.00
   14    0    8      0.91      0.00
  -15    1    8      2.45      0.00
  -14    1    8      1.05      0.00
  -13    1    8      1.38      0.00
  -12    1    8     -2.17      0.00
  -11    1    8     -1.13      0.00
  -10    1    8     -0.58      0.00
   -9    1    8     -5.09      0.00
   -8    1    8     -0.07      0.00
   -7    1    8     -7.51      0.00
   -6    1    8     -0.83      0.00
   -5    1    8     -2.03      0.00
   -4    1    8     -4.11      0.00
    7    1    8     -0.05      0.00
    8    1    8     -0.46      0.00
    9    1    8      1.40      0.00
   10    1    8     -0.81      0.00
   11    1    8      0.36      0.00
   12    1    8     -0.77      0.00
   13    1    8     -0.56      0.00
   14    1    8      3.11      0.00
  -15    2    8      1.84      0.00
  -14    2    8     -1.48      0.00
  -13    2    8      0.72      0.00
  -12    2    8     -0.64      0.00
  -11    2    8      1.22      0.00
  -10    2    8     -1.11      0.00
   -9    2    8     -3.82      0.00
   -8    2    8     -3.47      0.00
   -7    2    8     -7.64      0.00
   -6    2    8     -1.62      0.00
   -5    2    8     -2.03      0.00
   -4    2    8    -15.35      0.00
    5    2    8     13.65      0.00
    6    2    8      0.90      0.00
    7    2    8      4.49      0.00
    8    2    8      0.10      0.00
    9    2    8     -0.90      0.00
   10    2    8      0.83      0.00
   11    2    8     -0.55      0.00
   12    2    8     -1.63      0.00
   13    2    8      0.67      0.00
   14    2    8     -1.35      0.00
  -15    3    8      2.38      0.00
  -14    3    8     -1.67      0.00
  -13    3    8      4.19      0.00
  -12    3    8      0.52      0.00
  -11    3    8      1.00      0.00
  -10    3    8      0.41      0.00
   -9    3    8      4.11      0.00
   -8    3    8      1.81      0.00
   -7    3    8      0.29      0.00
   -6    3    8      1.45      0.00
   -5    3    8      1.78      0.00
   -4    3    8      9.81      0.00
   -3    3    8     -3.03      0.00
    1    3    8     -2.26      0.00
    2    3    8     -1.04      0.00
    3    3    8     -4.59      0.00
    4    3    8      5.76      0.00
    5    3    8      1.09      0.00
    6    3    8     -2.04      0.00
    7    3    8      1.15      0.00
    8    3    8     -1.36      0.00
    9    3    8      0.54      0.00
   10    3    8     -0.40      0.00
   11    3    8      0.29      0.00
   12    3    8      1.02      0.00
   13    3    8     -0.78      0.00
   14    3    8      1.98      0.00
  -15    4    8      5.80      0.00
  -14    4    8     -1.93      0.00
  -13    4    8      3.72      0.00
  -12    4    8     -0.60      0.00
  -11    4    8      1.76      0.00
  -10    4    8      3.11      0.00
   -9    4    8      2.04      0.00
   -8    4    8      2.20      0.00
   -7    4    8     -0.97      0.00
   -6    4    8     -6.07      0.00
   -5    4    8      2.68      0.00
   -4    4    8    -10.10      0.00
   -3    4    8      2.58      0.00
    0    4    8      7.45      0.00
    1    4    8     -8.91      0.00
    2    4    8      4.33      0.00
    3    4    8     -0.73      0.00
    4    4    8      6.32      0.00
    5    4    8     -0.18      0.00
    6    4    8      2.73      0.00
    7    4    8      2.29      0.00
    8    4    8      0.20      0.00
    9    4    8      0.42      0.00
   10    4    8     -3.07      0.00
   11    4    8      0.29      0.00
   12    4    8     -1.57      0.00
   13    4    8      0.44      0.00
   14    4    8     -0.25      0.00
  -15    5    8     -2.13      0.00
  -14    5    8     -1.47      0.00
  -13    5    8     -1.90      0.00
  -12    5    8      1.28      0.00
  -11    5    8      0.96      0.00
  -10    5    8     -0.70      0.00
   -9    5    8      1.81      0.00
   -8    5    8      3.81      0.00
   -7    5    8      0.68      0.00
   -6    5    8     -0.10      0.00
   -5    5    8     -5.79      0.00
   -4    5    8     -6.13      0.00
   -3    5    8      3.92      0.00
   -2    5    8     -5.82      0.00
    0    5    8     -1.42      0.00
    1    5    8     -3.83      0.00
    2    5    8     -5.34      0.00
    3    5    8     -2.37      0.00
    4    5    8     -5.69      0.00
    5    5    8      2.36      0.00
    6    5    8     -1.43      0.00
    7    5    8     -0.66      0.00
    8    5    8      2.14      0.00
    9    5    8     -3.09      0.00
   10    5    8      2.02      0.00
   11    5    8     -2.33      0.00
   12    5    8      0.17      0.00
   13    5    8     -1.07      0.00
   14    5    8      0.18      0.00
  -15    6    8      7.38      0.00
  -14    6    8      2.17      0.00
  -13    6    8      1.80      0.00
  -12    6    8      0.77      0.00
  -11    6    8     -2.38      0.00
  -10    6    8      0.62      0.00
   -9    6    8      2.63      0.00
   -8    6    8      0.44      0.00
   -7    6    8      3.55      0.00
   -6    6    8      4.53      0.00
   -5    6    8     -1.99      0.00
   -4    6    8      3.96      0.00
   -3    6    8    -16.51      0.00
   -2    6    8      3.97      0.00
   -1    6    8     -8.87      0.00
    0    6    8      2.04      0.00
    1    6    8     -8.54      0.00
    2    6    8      1.99      0.00
    3    6    8     -7.66      0.00
    4    6    8     -4.74      0.00
    5    6    8     -4.56      0.00
    6    6    8     -5.76      0.00
    7    6    8      0.72      0.00
    8    6    8     -3.00      0.00
    9    6    8      1.26      0.00
   10    6    8     -0.34      0.00
   11    6    8     -1.29      0.00
   12    6    8      0.35      0.00
   13    6    8     -1.07      0.00
  -14    7    8     -0.90      0.00
  -13    7    8      0.07      0.00
  -12    7    8      0.45      0.00
  -11    7    8     -2.09      0.00
  -10    7    8      0.24      0.00
   -9    7    8     -2.97      0.00
   -8    7    8     -1.11      0.00
   -7    7    8      0.24      0.00
   -6    7    8     -0.69      0.00
   -5    7    8      3.99      0.00
   -4    7    8     -6.88      0.00
   -3    7    8     -2.60      0.00
   -2    7    8     -7.42      0.00
   -1    7    8     -3.32      0.00
    0    7    8     -2.73      0.00
    1    7    8      3.47      0.00
    2    7    8     -0.64      0.00
    3    7    8     -0.52      0.00
    4    7    8     -1.60      0.00
    5    7    8     -2.91      0.00
    6    7    8      0.30      0.00
    7    7    8     -2.19      0.00
    8    7    8      0.60      0.00
    9    7    8      0.15      0.00
   10    7    8     -0.68      0.00
   11    7    8      0.44      0.00
   12    7    8     -0.71      0.00
   13    7    8     -0.31      0.00
  -14    8    8     -1.01      0.00
  -13    8    8     -0.62      0.00
  -12    8    8      0.36      0.00
  -11    8    8     -0.87      0.00
  -10    8    8     -3.99      0.00
   -9    8    8     -2.45      0.00
   -8    8    8     -0.85      0.00
   -7    8    8     -5.12      0.00
   -6    8    8     -1.02      0.00
   -5    8    8      2.89      0.00
   -4    8    8      6.12      0.00
   -3    8    8      3.08      0.00
   -2    8    8     -1.99      0.00
   -1    8    8      1.46      0.00
    0    8    8     -2.74      0.00
    1    8    8      1.87      0.00
    2    8    8     -3.03      0.00
    3    8    8      2.38      0.00
    4    8    8      2.21      0.00
    5    8    8     -4.80      0.00
    6    8    8      0.37      0.00
    7    8    8     -5.06      0.00
    8    8    8      1.51      0.00
    9    8    8     -1.97      0.00
   10    8    8      1.06      0.00
   11    8    8      0.14      0.00
   12    8    8      1.63      0.00
   13    8    8      0.78      0.00
  -14    9    8      0.51      0.00
  -13    9    8     -0.22      0.00
  -12    9    8      3.40      0.00
  -11    9    8      2.59      0.00
  -10    9    8     -2.03      0.00
   -9    9    8      0.70      0.00
   -8    9    8     -3.41      0.00
   -7    9    8     -1.76      0.00
   -6    9    8     -1.88      0.00
   -5    9    8     -2.71      0.00
   -4    9    8      5.39      0.00
   -3    9    8      1.01      0.00
   -2    9    8      6.36      0.00
   -1    9    8      0.10      0.00
    0    9    8      6.13      0.00
    1    9    8     -4.07      0.00
    2    9    8      6.29      0.00
    3    9    8     -1.26      0.00
    4    9    8      1.23      0.00
    5    9    8      0.42      0.00
    6    9    8      1.00      0.00
    7    9    8     -0.48      0.00
    8    9    8     -1.42      0.00
    9    9    8      0.02      0.00
   10    9    8     -1.79      0.00
   11    9    8      1.42      0.00
   12    9    8     -1.26      0.00
   13    9    8      0.04      0.00
  -14   10    8     -0.02      0.00
  -13   10    8     -4.22      0.00
  -12   10    8     -0.23      0.00
  -11   10    8      2.23      0.00
  -10   10    8      0.42      0.00
   -9   10    8      2.35      0.00
   -8   10    8     -0.04      0.00
   -7   10    8      3.35      0.00
   -6   10    8     -1.72      0.00
   -5   10    8     -0.01      0.00
   -4   10    8     -0.75      0.00
   -3   10    8      2.55      0.00
   -2   10    8      4.60      0.00
   -1   10    8      7.75      0.00
    0   10    8      4.10      0.00
    1   10    8      2.75      0.00
    2   10    8      4.75      0.00
    3   10    8     -7.49      0.00
    4   10    8      5.71      0.00
    5   10    8     -1.36      0.00
    6   10    8      1.31      0.00
    7   10    8      1.74      0.00
    8   10    8     -0.95      0.00
    9   10    8      0.46      0.00
   10   10    8     -0.02      0.00
   11   10    8     -0.23      0.00
   12   10    8     -1.24      0.00
  -13   11    8     -0.23      0.00
  -12   11    8      1.41      0.00
  -11   11    8      1.88      0.00
  -10   11    8      1.03      0.00
   -9   11    8      0.85      0.00
   -8   11    8     -4.56      0.00
   -7   11    8      1.84      0.00
   -6   11    8     -2.22      0.00
   -5   11    8      1.52      0.00
   -4   11    8      1.16      0.00
   -3   11    8     -0.96      0.00
   -2   11    8      5.82      0.00
   -1   11    8     -0.29      0.00
    0   11    8      9.40      0.00
    1   11    8      3.04      0.00
    2   11    8      4.52      0.00
    3   11    8      1.43      0.00
    4   11    8      2.26      0.00
    5   11    8     -3.13      0.00
    6   11    8      2.81      0.00
    7   11    8     -0.10      0.00
    8   11    8     -0.16      0.00
    9   11    8      1.46      0.00
   10   11    8      0.75      0.00
   11   11    8     -0.20      0.00
   12   11    8      1.59      0.00
  -13   12    8      0.32      0.00
  -12   12    8     -2.83      0.00
  -11   12    8      0.84      0.00
  -10   12    8     -0.42      0.00
   -9   12    8     -1.65      0.00
   -8   12    8      2.92      0.00
   -7   12    8     -4.74      0.00
   -6   12    8      3.50      0.00
   -5   12    8     -3.51      0.00
   -4   12    8      4.29      0.00
   -3   12    8     -3.90      0.00
   -2   12    8      0.46      0.00
   -1   12    8      0.98      0.00
    0   12    8      3.74      0.00
    1   12    8      1.76      0.00
    2   12    8      0.44      0.00
    3   12    8      2.17      0.00
    4   12    8     -6.52      0.00
    5   12    8      2.65      0.00
    6   12    8     -4.63      0.00
    7   12    8      0.45      0.00
    8   12    8     -1.11      0.00
    9   12    8     -0.07      0.00
   10   12    8     -0.76      0.00
   11   12    8      0.66      0.00
   12   12    8     -0.58      0.00
  -13   13    8     -0.56      0.00
  -12   13    8     -0.45      0.00
  -11   13    8      3.40      0.00
  -10   13    8     -0.76      0.00
   -9   13    8      5.05      0.00
   -8   13    8     -1.34      0.00
   -7   13    8      1.77      0.00
   -6   13    8     -3.50      0.00
   -5   13    8      0.22      0.00
   -4   13    8      0.12      0.00
   -3   13    8     -1.31      0.00
   -2   13    8      1.95      0.00
   -1   13    8     -3.63      0.00
    0   13    8     -1.76      0.00
    1   13    8     -1.43      0.00
    2   13    8     -0.68      0.00
    3   13    8      0.86      0.00
    4   13    8     -1.62      0.00
    5   13    8      1.16      0.00
    6   13    8     -2.90      0.00
    7   13    8      0.30      0.00
    8   13    8     -1.90      0.00
    9   13    8     -2.25      0.00
   10   13    8     -0.51      0.00
   11   13    8     -1.00      0.00
   12   13    8     -0.68      0.00
  -12   14    8      1.75      0.00
  -11   14    8     -1.12      0.00
  -10   14    8      2.20      0.00
   -9   14    8     -3.07      0.00
   -8   14    8      0.96      0.00
   -7   14    8     -1.41      0.00
   -6   14    8      0.41      0.00
   -5   14    8     -2.06      0.00
   -4   14    8     -3.41      0.00
   -3   14    8      1.69      0.00
   -2   14    8     -5.18      0.00
   -1   14    8      1.75      0.00
    0   14    8     -4.45      0.00
    1   14    8      2.15      0.00
    2   14    8     -3.90      0.00
    3   14    8     -0.39      0.00
    4   14    8     -0.84      0.00
    5   14    8     -2.62      0.00
    6   14    8      2.56      0.00
    7   14    8     -1.72      0.00
    8   14    8      0.98      0.00
    9   14    8      0.26      0.00
   10   14    8      0.70      0.00
   11   14    8     -1.29      0.00
  -12   15    8     -1.80      0.00
  -11   15    8     -0.28      0.00
  -10   15    8     -0.22      0.00
   -9   15    8     -1.53      0.00
   -8   15    8      1.37      0.00
   -7   15    8     -0.72      0.00
   -6   15    8      1.04      0.00
   -5   15    8     -0.91      0.00
   -4   15    8      0.21      0.00
   -3   15    8     -0.89      0.00
   -2   15    8      1.19      0.00
   -1   15    8      1.06      0.00
    0   15    8     -0.79      0.00
    1   15    8     -1.11      0.00
    2   15    8     -3.40      0.00
    3   15    8      0.83      0.00
    4   15    8     -3.68      0.00
    5   15    8     -0.07      0.00
    6   15    8      0.12      0.00
    7   15    8     -1.50      0.00
    8   15    8      1.23      0.00
    9   15    8     -1.05      0.00
   10   15    8      0.01      0.00
   11   15    8      0.11      0.00
  -11   16    8     -0.43      0.00
  -10   16    8      0.86      0.00
   -9   16    8      1.40      0.00
   -8   16    8     -2.30      0.00
   -7   16    8      1.62      0.00
   -6   16    8     -2.66      0.00
   -5   16    8      4.58      0.00
   -4   16    8     -3.56      0.00
   -3   16    8      2.72      0.00
   -2   16    8     -4.30      0.00
   -1   16    8      1.00      0.00
    0   16    8     -0.09      0.00
    1   16    8     -2.40      0.00
    2   16    8      4.00      0.00
    3   16    8     -3.43      0.00
    4   16    8      3.23      0.00
    5   16    8     -3.02      0.00
    6   16    8      1.34      0.00
    7   16    8      0.52      0.00
    8   16    8      0.27      0.00
    9   16    8     -0.20      0.00
   10   16    8      1.08      0.00
  -10   17    8     -0.74      0.00
   -9   17    8     -1.89      0.00
   -8   17    8      0.19      0.00
   -7   17    8     -2.02      0.00
   -6   17    8     -0.31      0.00
   -5   17    8     -0.82      0.00
   -4   17    8      0.27      0.00
   -3   17    8      0.37      0.00
   -2   17    8     -0.48      0.00
   -1   17    8      3.25      0.00
    0   17    8      0.66      0.00
    1   17    8      2.83      0.00
    2   17    8      1.82      0.00
    3   17    8      0.54      0.00
    4   17    8      2.77      0.00
    5   17    8     -1.36      0.00
    6   17    8      1.71      0.00
    7   17    8      0.55      0.00
    8   17    8     -0.26      0.00
    9   17    8      0.16      0.00
  -10   18    8     -0.46      0.00
   -9   18    8      1.16      0.00
   -8   18    8     -0.81      0.00
   -7   18    8      1.71      0.00
   -6   18    8     -0.08      0.00
   -5   18    8      1.14      0.00
   -4   18    8      3.83      0.00
   -3   18    8     -0.45      0.00
   -2   18    8      2.72      0.00
   -1   18    8     -2.67      0.00
    0   18    8      1.46      0.00
    1   18    8     -0.82      0.00
    2   18    8      0.29      0.00
    3   18    8      1.74      0.00
    4   18    8      0.81      0.00
    5   18    8      0.36      0.00
    6   18    8      0.28      0.00
    7   18    8      0.71      0.00
    8   18    8      0.71      0.00
    9   18    8      1.24      0.00
   -9   19    8      0.30      0.00
   -8   19    8     -0.21      0.00
   -7   19    8      1.09      0.00
   -6   19    8     -0.81      0.00
   -5   19    8      1.22      0.00
   -4   19    8      0.11      0.00
   -3   19    8      1.15      0.00
   -2   19    8      1.20      0.00
   -1   19    8     -1.72      0.00
    0   19    8      1.50      0.00
    1   19    8     -2.44      0.00
    2   19    8      1.52      0.00
    3   19    8      0.03      0.00
    4   19    8      1.08      0.00
    5   19    8      1.23      0.00
    6   19    8     -0.23      0.00
    7   19    8      1.00      0.00
    8   19    8      0.24      0.00
   -8   20    8      0.72      0.00
   -7   20    8     -0.05      0.00
   -6   20    8      0.39      0.00
   -5   20    8     -0.46      0.00
   -4   20    8      1.62      0.00
   -3   20    8      1.51      0.00
   -2   20    8      0.38      0.00
   -1   20    8      3.29      0.00
    0   20    8      0.73      0.00
    1   20    8      1.18      0.00
    2   20    8     -1.25      0.00
    3   20    8     -0.33      0.00
    4   20    8     -0.37      0.00
    5   20    8     -0.56      0.00
    6   20    8     -0.18      0.00
    7   20    8      0.58      0.00
   -7   21    8     -0.32      0.00
   -6   21    8      0.38      0.00
   -5   21    8      1.24      0.00
   -4   21    8     -0.05      0.00
   -3   21    8     -0.68      0.00
   -2   21    8     -0.70      0.00
   -1   21    8     -1.55      0.00
    0   21    8     -2.13      0.00
    1   21    8     -1.03      0.00
    2   21    8     -2.02      0.00
    3   21    8     -0.39      0.00
    4   21    8     -1.57      0.00
    5   21    8     -0.66      0.00
    6   21    8     -1.20      0.00
   -5   22    8     -0.92      0.00
   -4   22    8      0.75      0.00
   -3   22    8      0.68      0.00
   -2   22    8     -0.06      0.00
   -1   22    8     -1.13      0.00
    0   22    8      2.34      0.00
    1   22    8      0.14      0.00
    2   22    8      0.84      0.00
    3   22    8     -0.45      0.00
    4   22    8      0.05      0.00
   -3   23    8      0.89      0.00
   -2   23    8     -0.83      0.00
   -1   23    8      1.09      0.00
    0   23    8     -1.14      0.00
    1   23    8     -0.92      0.00
  -15    0    9      4.15      0.00
  -13    0    9      5.20      0.00
  -11    0    9      3.32      0.00
   -9    0    9      1.31      0.00
   -7    0    9     -2.49      0.00
   -5    0    9     10.91      0.00
    7    0    9      4.49      0.00
    9    0    9     -1.90      0.00
   11    0    9     -0.38      0.00
   13    0    9     -1.26      0.00
  -15    1    9     -2.18      0.00
  -14    1    9     -3.51      0.00
  -13    1    9     -1.34      0.00
  -12    1    9      0.14      0.00
  -11    1    9      0.79      0.00
  -10    1    9      3.11      0.00
   -9    1    9      3.58      0.00
   -8    1    9      8.80      0.00
   -7    1    9      3.52      0.00
   -6    1    9      4.18      0.00
   -5    1    9      1.57      0.00
   -4    1    9      3.59      0.00
    6    1    9     -5.96      0.00
    7    1    9     -1.56      0.00
    8    1    9     -2.46      0.00
    9    1    9      0.03      0.00
   10    1    9     -1.98      0.00
   11    1    9      1.26      0.00
   12    1    9      0.42      0.00
   13    1    9      0.00      0.00
   14    1    9      2.35      0.00
  -15    2    9      5.75      0.00
  -14    2    9     -1.09      0.00
  -13    2    9      0.30      0.00
  -12    2    9      0.14      0.00
  -11    2    9      0.04      0.00
  -10    2    9      1.20      0.00
   -9    2    9     -0.16      0.00
   -8    2    9      0.09      0.00
   -7    2    9     -1.47      0.00
   -6    2    9     -5.63      0.00
   -5    2    9     -0.14      0.00
   -4    2    9     -6.33      0.00
    5    2    9      1.30      0.00
    6    2    9     -2.08      0.00
    7    2    9      1.19      0.00
    8    2    9     -0.61      0.00
    9    2    9     -0.99      0.00
   10    2    9     -1.92      0.00
   11    2    9     -1.21      0.00
   12    2    9     -2.52      0.00
   13    2    9      0.89      0.00
   14    2    9     -2.72      0.00
  -15    3    9     -2.61      0.00
  -14    3    9     -2.73      0.00
  -13    3    9     -1.17      0.00
  -12    3    9     -0.61      0.00
  -11    3    9      1.29      0.00
  -10    3    9     -3.48      0.00
   -9    3    9      1.86      0.00
   -8    3    9      0.21      0.00
   -7    3    9      6.23      0.00
   -6    3    9      2.84      0.00
   -5    3    9     -6.38      0.00
   -4    3    9      3.12      0.00
   -3    3    9    -17.06      0.00
    3    3    9    -13.04      0.00
    4    3    9     -0.93      0.00
    5    3    9     -3.22      0.00
    6    3    9     -1.34      0.00
    7    3    9     -0.75      0.00
    8    3    9      0.13      0.00
    9    3    9      0.65      0.00
   10    3    9      0.60      0.00
   11    3    9     -0.68      0.00
   12    3    9      0.47      0.00
   13    3    9     -1.49      0.00
   14    3    9     -0.72      0.00
  -15    4    9      2.03      0.00
  -14    4    9      3.95      0.00
  -13    4    9     -0.37      0.00
  -12    4    9      0.52      0.00
  -11    4    9     -1.88      0.00
  -10    4    9      0.74      0.00
   -9    4    9      1.22      0.00
   -8    4    9     -0.77      0.00
   -7    4    9      4.60      0.00
   -6    4    9      1.49      0.00
   -5    4    9     11.27      0.00
   -4    4    9      2.05      0.00
   -3    4    9     -2.18      0.00
    2    4    9      1.22      0.00
    3    4    9     -5.44      0.00
    4    4    9      1.24      0.00
    5    4    9     -7.14      0.00
    6    4    9     -0.11      0.00
    7    4    9     -2.19      0.00
    8    4    9     -0.10      0.00
    9    4    9      0.95      0.00
   10    4    9      0.68      0.00
   11    4    9      1.28      0.00
   12    4    9     -0.37      0.00
   13    4    9      0.04      0.00
   14    4    9     -1.51      0.00
  -15    5    9     -4.68      0.00
  -14    5    9      0.12      0.00
  -13    5    9     -2.79      0.00
  -12    5    9      2.39      0.00
  -11    5    9     -0.13      0.00
  -10    5    9     -2.59      0.00
   -9    5    9     -3.70      0.00
   -8    5    9     -3.14      0.00
   -7    5    9     -4.16      0.00
   -6    5    9     -0.40      0.00
   -5    5    9     -0.56      0.00
   -4    5    9      1.28      0.00
   -3    5    9      4.18      0.00
   -2    5    9     -4.77      0.00
    1    5    9      7.00      0.00
    2    5    9      1.75      0.00
    3    5    9      7.84      0.00
    4    5    9     -2.58      0.00
    5    5    9      4.95      0.00
    6    5    9      2.50      0.00
    7    5    9     -0.15      0.00
    8    5    9      2.45      0.00
    9    5    9     -1.93      0.00
   10    5    9      3.22      0.00
   11    5    9     -0.43      0.00
   12    5    9      1.44      0.00
   13    5    9      0.36      0.00
  -14    6    9     -0.49      0.00
  -13    6    9     -0.74      0.00
  -12    6    9      1.21      0.00
  -11    6    9      0.50      0.00
  -10    6    9     -2.24      0.00
   -9    6    9      1.86      0.00
   -8    6    9     -1.67      0.00
   -7    6    9      4.00      0.00
   -6    6    9     -0.95      0.00
   -5    6    9      4.01      0.00
   -4    6    9     17.68      0.00
   -3    6    9      2.33      0.00
   -2    6    9     16.60      0.00
   -1    6    9      0.02      0.00
    0    6    9      5.03      0.00
    1    6    9     -1.65      0.00
    2    6    9      3.22      0.00
    3    6    9     -3.48      0.00
    4    6    9      6.45      0.00
    5    6    9     -1.15      0.00
    6    6    9      1.09      0.00
    7    6    9      0.01      0.00
    8    6    9     -2.74      0.00
    9    6    9      1.96      0.00
   10    6    9     -0.83      0.00
   11    6    9      0.95      0.00
   12    6    9      0.69      0.00
   13    6    9      1.80      0.00
  -14    7    9      0.62      0.00
  -13    7    9     -1.41      0.00
  -12    7    9      1.02      0.00
  -11    7    9      3.08      0.00
  -10    7    9      3.55      0.00
   -9    7    9     -0.43      0.00
   -8    7    9      0.82      0.00
   -7    7    9      2.03      0.00
   -6    7    9     -4.90      0.00
   -5    7    9      2.03      0.00
   -4    7    9     -7.99      0.00
   -3    7    9      6.95      0.00
   -2    7    9      1.99      0.00
   -1    7    9      5.28      0.00
    0    7    9      3.08      0.00
    1    7    9      6.48      0.00
    2    7    9      1.37      0.00
    3    7    9      2.49      0.00
    4    7    9      3.99      0.00
    5    7    9     -1.66      0.00
    6    7    9      6.54      0.00
    7    7    9     -2.89      0.00
    8    7    9      0.92      0.00
    9    7    9     -0.28      0.00
   10    7    9     -2.00      0.00
   11    7    9      1.20      0.00
   12    7    9     -1.49      0.00
   13    7    9      0.77      0.00
  -14    8    9      0.54      0.00
  -13    8    9     -1.10      0.00
  -12    8    9     -2.13      0.00
  -11    8    9      2.79      0.00
  -10    8    9     -0.85      0.00
   -9    8    9      1.82      0.00
   -8    8    9      1.10      0.00
   -7    8    9      1.75      0.00
   -6    8    9      2.24      0.00
   -5    8    9     -3.26      0.00
   -4    8    9      1.21      0.00
   -3    8    9     -1.24      0.00
   -2    8    9      0.78      0.00
   -1    8    9      3.59      0.00
    0    8    9      3.48      0.00
    1    8    9      3.36      0.00
    2    8    9      0.37      0.00
    3    8    9      1.14      0.00
    4    8    9      2.64      0.00
    5    8    9      2.21      0.00
    6    8    9      3.48      0.00
    7    8    9      1.51      0.00
    8    8    9      2.75      0.00
    9    8    9     -0.95      0.00
   10    8    9      0.00      0.00
   11    8    9     -0.93      0.00
   12    8    9     -0.99      0.00
   13    8    9      0.50      0.00
  -14    9    9      2.54      0.00
  -13    9    9     -1.77      0.00
  -12    9    9     -0.26      0.00
  -11    9    9     -0.89      0.00
  -10    9    9     -0.74      0.00
   -9    9    9      4.35      0.00
   -8    9    9     -3.29      0.00
   -7    9    9      2.20      0.00
   -6    9    9      0.28      0.00
   -5    9    9     -0.04      0.00
   -4    9    9      2.20      0.00
   -3    9    9     -8.12      0.00
   -2    9    9     -0.03      0.00
   -1    9    9     -9.03      0.00
    0    9    9      2.12      0.00
    1    9    9     -8.23      0.00
    2    9    9      6.33      0.00
    3    9    9     -1.08      0.00
    4    9    9      1.50      0.00
    5    9    9     -0.07      0.00
    6    9    9     -0.82      0.00
    7    9    9      3.03      0.00
    8    9    9     -0.78      0.00
    9    9    9      2.25      0.00
   10    9    9      0.40      0.00
   11    9    9      2.05      0.00
   12    9    9     -0.57      0.00
  -13   10    9     -0.19      0.00
  -12   10    9      0.26      0.00
  -11   10    9     -2.54      0.00
  -10   10    9      0.78      0.00
   -9   10    9     -1.03      0.00
   -8   10    9      0.89      0.00
   -7   10    9      0.05      0.00
   -6   10    9     -1.38      0.00
   -5   10    9     -1.56      0.00
   -4   10    9     -0.62      0.00
   -3   10    9     -1.99      0.00
   -2   10    9     -5.00      0.00
   -1   10    9     -5.34      0.00
    0   10    9     -7.88      0.00
    1   10    9     -1.73      0.00
    2   10    9     -3.19      0.00
    3   10    9     -3.40      0.00
    4   10    9      0.51      0.00
    5   10    9      0.54      0.00
    6   10    9     -1.08      0.00
    7   10    9      1.26      0.00
    8   10    9     -0.40      0.00
    9   10    9      0.04      0.00
   10   10    9      0.51      0.00
   11   10    9     -1.67      0.00
   12   10    9     -1.23      0.00
  -13   11    9     -1.04      0.00
  -12   11    9      0.70      0.00
  -11   11    9     -0.37      0.00
  -10   11    9      0.54      0.00
   -9   11    9      0.88      0.00
   -8   11    9      1.81      0.00
   -7   11    9      1.55      0.00
   -6   11    9     -2.72      0.00
   -5   11    9     -2.07      0.00
   -4   11    9     -0.29      0.00
   -3   11    9     -1.80      0.00
   -2   11    9      0.28      0.00
   -1   11    9     -6.04      0.00
    0   11    9     -4.05      0.00
    1   11    9     -4.29      0.00
    2   11    9     -8.28      0.00
    3   11    9      3.39      0.00
    4   11    9     -2.65      0.00
    5   11    9      0.96      0.00
    6   11    9      0.79      0.00
    7   11    9     -0.36      0.00
    8   11    9      1.01      0.00
    9   11    9     -0.17      0.00
   10   11    9      0.83      0.00
   11   11    9     -0.96      0.00
   12   11    9      2.76      0.00
  -13   12    9      1.03      0.00
  -12   12    9      0.20      0.00
  -11   12    9     -1.30      0.00
  -10   12    9      1.14      0.00
   -9   12    9     -2.62      0.00
   -8   12    9      4.11      0.00
   -7   12    9     -1.02      0.00
   -6   12    9      6.31      0.00
   -5   12    9     -0.85      0.00
   -4   12    9      0.42      0.00
   -3   12    9      0.63      0.00
   -2   12    9     -1.76      0.00
   -1   12    9      0.49      0.00
    0   12    9     -2.26      0.00
    1   12    9     -1.57      0.00
    2   12    9     -1.77      0.00
    3   12    9     -0.08      0.00
    4   12    9     -4.89      0.00
    5   12    9      2.34      0.00
    6   12    9     -1.59      0.00
    7   12    9      0.93      0.00
    8   12    9      1.09      0.00
    9   12    9      0.31      0.00
   10   12    9      0.15      0.00
   11   12    9      0.25      0.00
   12   12    9     -0.87      0.00
  -12   13    9     -1.65      0.00
  -11   13    9     -0.79      0.00
  -10   13    9     -0.26      0.00
   -9   13    9      0.56      0.00
   -8   13    9     -0.92      0.00
   -7   13    9      2.77      0.00
   -6   13    9     -1.47      0.00
   -5   13    9      3.61      0.00
   -4   13    9     -1.70      0.00
   -3   13    9      2.23      0.00
   -2   13    9     -0.69      0.00
   -1   13    9      3.70      0.00
    0   13    9     -0.19      0.00
    1   13    9      1.90      0.00
    2   13    9      0.66      0.00
    3   13    9     -1.56      0.00
    4   13    9      2.61      0.00
    5   13    9     -3.03      0.00
    6   13    9      0.86      0.00
    7   13    9     -0.74      0.00
    8   13    9      0.84      0.00
    9   13    9     -0.70      0.00
   10   13    9      2.24      0.00
   11   13    9      0.12      0.00
  -12   14    9      1.59      0.00
  -11   14    9     -2.05      0.00
  -10   14    9      1.93      0.00
   -9   14    9     -0.83      0.00
   -8   14    9      2.44      0.00
   -7   14    9     -1.18      0.00
   -6   14    9      2.11      0.00
   -5   14    9      2.52      0.00
   -4   14    9      1.37      0.00
   -3   14    9      4.46      0.00
   -2   14    9     -2.40      0.00
   -1   14    9      2.35      0.00
    0   14    9     -0.63      0.00
    1   14    9      3.64      0.00
    2   14    9      2.16      0.00
    3   14    9      2.20      0.00
    4   14    9      3.95      0.00
    5   14    9     -2.61      0.00
    6   14    9      3.28      0.00
    7   14    9     -2.04      0.00
    8   14    9      0.38      0.00
    9   14    9     -0.58      0.00
   10   14    9      0.72      0.00
   11   14    9     -0.85      0.00
  -11   15    9     -0.06      0.00
  -10   15    9     -1.54      0.00
   -9   15    9      0.13      0.00
   -8   15    9      0.06      0.00
   -7   15    9      0.83      0.00
   -6   15    9     -0.80      0.00
   -5   15    9     -1.95      0.00
   -4   15    9      2.33      0.00
   -3   15    9     -1.72      0.00
   -2   15    9      2.92      0.00
   -1   15    9     -2.17      0.00
    0   15    9      4.99      0.00
    1   15    9     -1.59      0.00
    2   15    9      4.02      0.00
    3   15    9      1.04      0.00
    4   15    9      1.70      0.00
    5   15    9      2.33      0.00
    6   15    9     -1.06      0.00
    7   15    9      0.75      0.00
    8   15    9      0.36      0.00
    9   15    9     -0.06      0.00
   10   15    9     -0.58      0.00
  -11   16    9     -0.33      0.00
  -10   16    9     -0.48      0.00
   -9   16    9      1.25      0.00
   -8   16    9     -0.99      0.00
   -7   16    9      3.85      0.00
   -6   16    9     -1.50      0.00
   -5   16    9      2.38      0.00
   -4   16    9     -0.09      0.00
   -3   16    9      2.92      0.00
   -2   16    9      0.79      0.00
   -1   16    9     -0.51      0.00
    0   16    9     -0.08      0.00
    1   16    9     -3.38      0.00
    2   16    9      2.96      0.00
    3   16    9     -3.42      0.00
    4   16    9      4.05      0.00
    5   16    9     -1.55      0.00
    6   16    9     -0.15      0.00
    7   16    9      1.03      0.00
    8   16    9     -0.96      0.00
    9   16    9     -0.23      0.00
  -10   17    9      1.20      0.00
   -9   17    9     -0.20      0.00
   -8   17    9      1.16      0.00
   -7   17    9     -0.50      0.00
   -6   17    9      2.01      0.00
   -5   17    9     -3.19      0.00
   -4   17    9      1.41      0.00
   -3   17    9     -3.62      0.00
   -2   17    9      1.91      0.00
   -1   17    9     -1.25      0.00
    0   17    9     -0.59      0.00
    1   17    9      0.79      0.00
    2   17    9     -2.50      0.00
    3   17    9      0.78      0.00
    4   17    9     -1.05      0.00
    5   17    9      0.43      0.00
    6   17    9     -0.53      0.00
    7   17    9     -0.34      0.00
    8   17    9     -0.93      0.00
    9   17    9      0.51      0.00
   -9   18    9      0.09      0.00
   -8   18    9     -1.52      0.00
   -7   18    9      0.95      0.00
   -6   18    9     -0.69      0.00
   -5   18    9     -1.46      0.00
   -4   18    9     -0.04      0.00
   -3   18    9     -2.87      0.00
   -2   18    9      2.77      0.00
   -1   18    9     -2.52      0.00
    0   18    9      3.07      0.00
    1   18    9     -1.28      0.00
    2   18    9     -1.47      0.00
    3   18    9      0.13      0.00
    4   18    9     -1.97      0.00
    5   18    9      1.45      0.00
    6   18    9     -1.32      0.00
    7   18    9      0.10      0.00
    8   18    9     -0.08      0.00
   -8   19    9      0.35      0.00
   -7   19    9      0.07      0.00
   -6   19    9     -0.50      0.00
   -5   19    9      0.97      0.00
   -4   19    9     -1.82      0.00
   -3   19    9     -0.01      0.00
   -2   19    9     -2.74      0.00
   -1   19    9     -1.25      0.00
    0   19    9     -0.44      0.00
    1   19    9     -1.10      0.00
    2   19    9      0.57      0.00
    3   19    9     -1.49      0.00
    4   19    9     -0.19      0.00
    5   19    9     -0.50      0.00
    6   19    9     -1.29      0.00
    7   19    9      0.02      0.00
   -7   20    9     -1.75      0.00
   -6   20    9      0.09      0.00
   -5   20    9     -2.52      0.00
   -4   20    9     -0.38      0.00
   -3   20    9     -1.10      0.00
   -2   20    9     -0.38      0.00
   -1   20    9     -0.09      0.00
    0   20    9     -0.53      0.00
    1   20    9      2.23      0.00
    2   20    9     -0.41      0.00
    3   20    9      1.47      0.00
    4   20    9      0.00      0.00
    5   20    9      0.72      0.00
    6   20    9      0.47      0.00
   -6   21    9     -0.42      0.00
   -5   21    9     -0.10      0.00
   -4   21    9     -0.87      0.00
   -3   21    9      0.27      0.00
   -2   21    9      1.36      0.00
   -1   21    9     -0.30      0.00
    0   21    9      0.70      0.00
    1   21    9     -0.11      0.00
    2   21    9      0.47      0.00
    3   21    9      1.00      0.00
    4   21    9     -0.36      0.00
    5   21    9      0.83      0.00
   -4   22    9     -0.42      0.00
   -3   22    9     -1.12      0.00
   -2   22    9      0.39      0.00
   -1   22    9     -1.72      0.00
    0   22    9     -0.20      0.00
    1   22    9     -0.71      0.00
    2   22    9      0.29      0.00
  -14    0   10      1.83      0.00
  -12    0   10     -1.80      0.00
  -10    0   10     -2.54      0.00
   -8    0   10     -5.54      0.00
   -6    0   10    -13.04      0.00
    6    0   10      1.77      0.00
    8    0   10      0.83      0.00
   10    0   10     -0.85      0.00
   12    0   10     -2.27      0.00
  -14    1   10      4.47      0.00
  -13    1   10     -1.67      0.00
  -12    1   10      1.57      0.00
  -11    1   10     -0.48      0.00
  -10    1   10     -2.78      0.00
   -9    1   10     -0.76      0.00
   -8    1   10     -2.49      0.00
   -7    1   10      5.18      0.00
   -6    1   10      6.66      0.00
   -5    1   10     -3.50      0.00
   -4    1   10      2.80      0.00
    6    1   10      4.33      0.00
    7    1   10      0.89      0.00
    8    1   10      1.84      0.00
    9    1   10      2.33      0.00
   10    1   10      1.14      0.00
   11    1   10      0.61      0.00
   12    1   10     -0.49      0.00
   13    1   10     -0.91      0.00
  -14    2   10      0.96      0.00
  -13    2   10      0.02      0.00
  -12    2   10      1.34      0.00
  -11    2   10     -0.05      0.00
  -10    2   10      0.16      0.00
   -9    2   10      2.59      0.00
   -8    2   10     -2.34      0.00
   -7    2   10      5.18      0.00
   -6    2   10     -2.38      0.00
   -5    2   10      8.06      0.00
   -4    2   10      3.78      0.00
    5    2   10     -3.83      0.00
    6    2   10     -0.10      0.00
    7    2   10     -0.97      0.00
    8    2   10      0.55      0.00
    9    2   10      1.38      0.00
   10    2   10      1.65      0.00
   11    2   10      1.43      0.00
   12    2   10      0.72      0.00
   13    2   10      2.38      0.00
  -14    3   10      2.10      0.00
  -13    3   10     -1.34      0.00
  -12    3   10     -0.69      0.00
  -11    3   10      2.10      0.00
  -10    3   10     -4.50      0.00
   -9    3   10     -2.48      0.00
   -8    3   10     -7.81      0.00
   -7    3   10     -3.72      0.00
   -6    3   10     -5.81      0.00
   -5    3   10     -2.26      0.00
   -4    3   10      7.82      0.00
    6    3   10      5.30      0.00
    7    3   10     -0.03      0.00
    8    3   10      1.83      0.00
    9    3   10     -0.78      0.00
   10    3   10      0.84      0.00
   11    3   10     -0.53      0.00
   12    3   10      1.57      0.00
   13    3   10     -0.07      0.00
  -14    4   10      1.69      0.00
  -13    4   10     -3.46      0.00
  -12    4   10      1.37      0.00
  -11    4   10     -0.64      0.00
  -10    4   10      1.63      0.00
   -9    4   10      1.50      0.00
   -8    4   10      2.62      0.00
   -7    4   10      6.12      0.00
   -6    4   10     -1.58      0.00
   -5    4   10      3.83      0.00
   -4    4   10     -0.14      0.00
   -3    4   10      6.51      0.00
    6    4   10      0.32      0.00
    7    4   10     -1.77      0.00
    8    4   10     -0.78      0.00
    9    4   10     -0.14      0.00
   10    4   10     -0.64      0.00
   11    4   10      0.54      0.00
   12    4   10      0.55      0.00
   13    4   10      1.79      0.00
  -14    5   10      1.14      0.00
  -13    5   10     -2.33      0.00
  -12    5   10     -1.66      0.00
  -11    5   10      0.30      0.00
  -10    5   10      3.27      0.00
   -9    5   10     -0.48      0.00
   -8    5   10     -1.69      0.00
   -7    5   10     -2.78      0.00
   -6    5   10     -3.28      0.00
   -5    5   10     -4.66      0.00
   -4    5   10     -8.57      0.00
   -3    5   10      0.08      0.00
   -2    5   10    -10.55      0.00
    5    5   10      1.56      0.00
    6    5   10      0.65      0.00
    7    5   10      0.31      0.00
    8    5   10      0.00      0.00
    9    5   10     -1.39      0.00
   10    5   10     -0.25      0.00
   11    5   10     -0.88      0.00
   12    5   10     -0.63      0.00
   13    5   10     -0.77      0.00
  -14    6   10     -0.12      0.00
  -13    6   10      2.19      0.00
  -12    6   10     -2.18      0.00
  -11    6   10     -0.58      0.00
  -10    6   10     -1.79      0.00
   -9    6   10      0.46      0.00
   -8    6   10     -3.44      0.00
   -7    6   10      2.23      0.00
   -6    6   10     -2.05      0.00
   -5    6   10     -5.08      0.00
   -4    6   10      0.68      0.00
   -3    6   10    -11.98      0.00
   -2    6   10      0.23      0.00
   -1    6   10     -5.74      0.00
    1    6   10     -2.10      0.00
    2    6   10     -1.09      0.00
    3    6   10     -6.66      0.00
    4    6   10      2.61      0.00
    5    6   10     -2.60      0.00
    6    6   10      1.09      0.00
    7    6   10      2.18      0.00
    8    6   10     -0.91      0.00
    9    6   10      2.25      0.00
   10    6   10     -2.12      0.00
   11    6   10      0.16      0.00
   12    6   10     -0.84      0.00
   13    6   10      0.42      0.00
  -14    7   10      2.04      0.00
  -13    7   10     -1.04      0.00
  -12    7   10     -0.31      0.00
  -11    7   10     -3.27      0.00
  -10    7   10      0.58      0.00
   -9    7   10     -0.29      0.00
   -8    7   10      0.62      0.00
   -7    7   10     -1.77      0.00
   -6    7   10     -1.36      0.00
   -5    7   10      3.99      0.00
   -4    7   10     -3.18      0.00
   -3    7   10      1.90      0.00
   -2    7   10     -6.86      0.00
   -1    7   10     -5.76      0.00
    0    7   10     -7.28      0.00
    1    7   10     -3.53      0.00
    2    7   10     -5.92      0.00
    3    7   10     -0.04      0.00
    4    7   10     -3.00      0.00
    5    7   10     -4.16      0.00
    6    7   10     -1.44      0.00
    7    7   10     -2.03      0.00
    8    7   10      1.67      0.00
    9    7   10      0.75      0.00
   10    7   10      0.27      0.00
   11    7   10      1.69      0.00
   12    7   10      0.05      0.00
   13    7   10     -0.47      0.00
  -14    8   10     -0.70      0.00
  -13    8   10      1.28      0.00
  -12    8   10      1.81      0.00
  -11    8   10      0.52      0.00
  -10    8   10     -0.69      0.00
   -9    8   10     -0.65      0.00
   -8    8   10     -1.00      0.00
   -7    8   10     -3.41      0.00
   -6    8   10     -0.10      0.00
   -5    8   10    -10.18      0.00
   -4    8   10      0.65      0.00
   -3    8   10     -3.04      0.00
   -2    8   10     -1.21      0.00
   -1    8   10     -1.00      0.00
    0    8   10     -2.40      0.00
    1    8   10     -1.44      0.00
    2    8   10     -3.75      0.00
    3    8   10     -2.06      0.00
    4    8   10     -5.91      0.00
    5    8   10      2.28      0.00
    6    8   10     -5.46      0.00
    7    8   10      0.90      0.00
    8    8   10     -0.62      0.00
    9    8   10     -1.33      0.00
   10    8   10      1.15      0.00
   11    8   10     -0.78      0.00
   12    8   10      0.56      0.00
  -14    9   10      2.04      0.00
  -13    9   10     -2.39      0.00
  -12    9   10      0.96      0.00
  -11    9   10     -1.30      0.00
  -10    9   10     -1.01      0.00
   -9    9   10      0.01      0.00
   -8    9   10     -2.53      0.00
   -7    9   10      2.26      0.00
   -6    9   10     -1.47      0.00
   -5    9   10     -1.27      0.00
   -4    9   10      1.08      0.00
   -3    9   10     -0.40      0.00
   -2    9   10      5.19      0.00
   -1    9   10      3.06      0.00
    0    9   10      4.28      0.00
    1    9   10     -0.77      0.00
    2    9   10      1.74      0.00
    3    9   10     -1.11      0.00
    4    9   10     -0.88      0.00
    5    9   10     -0.68      0.00
    6    9   10     -2.15      0.00
    7    9   10      1.10      0.00
    8    9   10     -1.73      0.00
    9    9   10     -0.54      0.00
   10    9   10     -0.23      0.00
   11    9   10     -0.53      0.00
   12    9   10      0.94      0.00
  -13   10   10     -0.68      0.00
  -12   10   10      1.36      0.00
  -11   10   10     -2.60      0.00
  -10   10   10      4.04      0.00
   -9   10   10     -3.82      0.00
   -8   10   10      3.37      0.00
   -7   10   10      0.34      0.00
   -6   10   10      5.47      0.00
   -5   10   10      2.62      0.00
   -4   10   10     -1.91      0.00
   -3   10   10      2.23      0.00
   -2   10   10     -0.79      0.00
   -1   10   10      6.89      0.00
    0   10   10     -0.91      0.00
    1   10   10     10.06      0.00
    2   10   10     -0.46      0.00
    3   10   10      2.90      0.00
    4   10   10     -2.71      0.00
    5   10   10     -1.12      0.00
    6   10   10     -1.67      0.00
    7   10   10     -1.68      0.00
    8   10   10     -0.54      0.00
    9   10   10     -0.33      0.00
   10   10   10      1.59      0.00
   11   10   10     -1.27      0.00
   12   10   10      1.12      0.00
  -13   11   10      0.88      0.00
  -12   11   10     -2.18      0.00
  -11   11   10      0.00      0.00
  -10   11   10     -0.99      0.00
   -9   11   10     -1.42      0.00
   -8   11   10     -2.00      0.00
   -7   11   10     -0.98      0.00
   -6   11   10     -1.67      0.00
   -5   11   10      2.36      0.00
   -4   11   10      0.75      0.00
   -3   11   10      1.68      0.00
   -2   11   10      0.16      0.00
   -1   11   10      3.16      0.00
    0   11   10      4.07      0.00
    1   11   10      5.49      0.00
    2   11   10      0.20      0.00
    3   11   10      5.86      0.00
    4   11   10      0.59      0.00
    5   11   10      0.05      0.00
    6   11   10      0.29      0.00
    7   11   10     -2.24      0.00
    8   11   10      0.01      0.00
    9   11   10     -0.97      0.00
   10   11   10     -0.66      0.00
   11   11   10     -1.07      0.00
   12   11   10      1.48      0.00
  -12   12   10      0.51      0.00
  -11   12   10     -0.44      0.00
  -10   12   10      0.24      0.00
   -9   12   10     -1.77      0.00
   -8   12   10      0.60      0.00
   -7   12   10     -3.46      0.00
   -6   12   10      1.35      0.00
   -5   12   10      0.53      0.00
   -4   12   10      0.35      0.00
   -3   12   10      3.56      0.00
   -2   12   10     -0.88      0.00
   -1   12   10      2.12      0.00
    0   12   10     -0.05      0.00
    1   12   10     -0.50      0.00
    2   12   10      4.96      0.00
    3   12   10      0.27      0.00
    4   12   10      3.34      0.00
    5   12   10      0.91      0.00
    6   12   10      0.34      0.00
    7   12   10     -0.53      0.00
    8   12   10     -0.22      0.00
    9   12   10     -1.21      0.00
   10   12   10     -0.44      0.00
   11   12   10      1.24      0.00
  -12   13   10     -0.89      0.00
  -11   13   10      0.73      0.00
  -10   13   10     -1.22      0.00
   -9   13   10     -0.73      0.00
   -8   13   10     -2.53      0.00
   -7   13   10      2.34      0.00
   -6   13   10     -2.83      0.00
   -5   13   10     -1.23      0.00
   -4   13   10     -1.18      0.00
   -3   13   10     -0.32      0.00
   -2   13   10      0.13      0.00
   -1   13   10     -0.31      0.00
    0   13   10     -0.82      0.00
    1   13   10     -1.08      0.00
    2   13   10     -0.32      0.00
    3   13   10     -3.80      0.00
    4   13   10      3.18      0.00
    5   13   10     -1.39      0.00
    6   13   10      1.20      0.00
    7   13   10      0.45      0.00
    8   13   10     -0.24      0.00
    9   13   10     -0.95      0.00
   10   13   10     -0.19      0.00
   11   13   10     -1.98      0.00
  -12   14   10      1.48      0.00
  -11   14   10      1.15      0.00
  -10   14   10      0.06      0.00
   -9   14   10     -1.16      0.00
   -8   14   10     -1.81      0.00
   -7   14   10     -2.44      0.00
   -6   14   10     -0.44      0.00
   -5   14   10     -2.90      0.00
   -4   14   10     -0.73      0.00
   -3   14   10     -2.82      0.00
   -2   14   10      2.37      0.00
   -1   14   10     -1.92      0.00
    0   14   10      0.25      0.00
    1   14   10     -2.50      0.00
    2   14   10     -2.58      0.00
    3   14   10     -0.99      0.00
    4   14   10     -1.28      0.00
    5   14   10     -0.37      0.00
    6   14   10      0.22      0.00
    7   14   10      0.00      0.00
    8   14   10     -0.15      0.00
    9   14   10      0.87      0.00
   10   14   10     -0.32      0.00
  -11   15   10      0.94      0.00
  -10   15   10      0.19      0.00
   -9   15   10      0.78      0.00
   -8   15   10     -2.45      0.00
   -7   15   10      0.51      0.00
   -6   15   10      0.09      0.00
   -5   15   10     -1.54      0.00
   -4   15   10      0.26      0.00
   -3   15   10     -5.01      0.00
   -2   15   10      2.26      0.00
   -1   15   10     -4.43      0.00
    0   15   10      4.34      0.00
    1   15   10     -3.91      0.00
    2   15   10      0.88      0.00
    3   15   10     -2.04      0.00
    4   15   10     -2.95      0.00
    5   15   10      2.50      0.00
    6   15   10     -2.83      0.00
    7   15   10      1.44      0.00
    8   15   10     -0.41      0.00
    9   15   10      0.09      0.00
   10   15   10     -0.98      0.00
  -10   16   10      0.74      0.00
   -9   16   10     -1.04      0.00
   -8   16   10     -1.49      0.00
   -7   16   10     -0.93      0.00
   -6   16   10     -2.03      0.00
   -5   16   10      0.44      0.00
   -4   16   10     -2.06      0.00
   -3   16   10     -0.87      0.00
   -2   16   10     -2.22      0.00
   -1   16   10      0.65      0.00
    0   16   10     -1.50      0.00
    1   16   10      0.78      0.00
    2   16   10     -0.75      0.00
    3   16   10     -1.66      0.00
    4   16   10      0.66      0.00
    5   16   10     -1.01      0.00
    6   16   10      0.21      0.00
    7   16   10      0.94      0.00
    8   16   10     -0.23      0.00
    9   16   10      0.42      0.00
  -10   17   10      0.06      0.00
   -9   17   10     -1.15      0.00
   -8   17   10      1.31      0.00
   -7   17   10     -2.59      0.00
   -6   17   10      2.05      0.00
   -5   17   10     -0.80      0.00
   -4   17   10      2.48      0.00
   -3   17   10     -1.25      0.00
   -2   17   10      1.33      0.00
   -1   17   10     -1.67      0.00
    0   17   10     -0.83      0.00
    1   17   10      2.85      0.00
    2   17   10     -2.08      0.00
    3   17   10      2.91      0.00
    4   17   10     -2.35      0.00
    5   17   10      1.14      0.00
    6   17   10      0.63      0.00
    7   17   10     -0.12      0.00
    8   17   10      0.74      0.00
   -9   18   10      0.23      0.00
   -8   18   10     -0.67      0.00
   -7   18   10     -0.50      0.00
   -6   18   10     -1.28      0.00
   -5   18   10      0.31      0.00
   -4   18   10     -1.06      0.00
   -3   18   10      0.63      0.00
   -2   18   10      0.96      0.00
   -1   18   10     -1.56      0.00
    0   18   10      1.54      0.00
    1   18   10     -0.66      0.00
    2   18   10      0.60      0.00
    3   18   10      1.20      0.00
    4   18   10     -1.20      0.00
    5   18   10      1.32      0.00
    6   18   10     -0.89      0.00
    7   18   10     -0.19      0.00
    8   18   10      0.01      0.00
   -8   19   10      1.45      0.00
   -7   19   10      0.40      0.00
   -6   19   10      0.81      0.00
   -5   19   10      2.24      0.00
   -4   19   10     -0.63      0.00
   -3   19   10      3.18      0.00
   -2   19   10     -0.68      0.00
   -1   19   10      2.43      0.00
    0   19   10     -0.87      0.00
    1   19   10     -0.31      0.00
    2   19   10      0.63      0.00
    3   19   10     -0.03      0.00
    4   19   10      1.03      0.00
    5   19   10      0.52      0.00
    6   19   10      0.24      0.00
    7   19   10      1.41      0.00
   -7   20   10     -0.65      0.00
   -6   20   10      2.20      0.00
   -5   20   10      0.45      0.00
   -4   20   10      2.13      0.00
   -3   20   10     -0.80      0.00
   -2   20   10      1.09      0.00
   -1   20   10     -0.01      0.00
    0   20   10     -0.77      0.00
    1   20   10      1.05      0.00
    2   20   10     -2.15      0.00
    3   20   10      1.22      0.00
    4   20   10     -1.66      0.00
    5   20   10      0.20      0.00
    6   20   10     -0.24      0.00
   -5   21   10      1.26      0.00
   -4   21   10      0.26      0.00
   -3   21   10      1.16      0.00
   -2   21   10      0.27      0.00
   -1   21   10      0.43      0.00
    0   21   10      1.15      0.00
    1   21   10     -0.12      0.00
    2   21   10     -0.70      0.00
    3   21   10     -0.52      0.00
    4   21   10     -1.04      0.00
   -3   22   10      0.41      0.00
   -2   22   10     -0.67      0.00
   -1   22   10      0.47      0.00
    0   22   10     -1.13      0.00
    1   22   10      0.84      0.00
  -13    0   11     -2.20      0.00
  -11    0   11      3.12      0.00
   -9    0   11      1.79      0.00
   -7    0   11      0.07      0.00
   -5    0   11     12.21      0.00
    5    0   11     -6.29      0.00
    7    0   11     -3.45      0.00
    9    0   11     -0.23      0.00
   11    0   11      1.04      0.00
   13    0   11      2.35      0.00
  -14    1   11      1.56      0.00
  -13    1   11     -2.27      0.00
  -12    1   11     -0.86      0.00
  -11    1   11      0.54      0.00
  -10    1   11      0.24      0.00
   -9    1   11     -0.36      0.00
   -8    1   11     -2.18      0.00
   -7    1   11     -8.05      0.00
   -6    1   11      2.98      0.00
   -5    1   11    -11.60      0.00
   -4    1   11     11.82      0.00
    5    1   11      1.02      0.00
    6    1   11      1.26      0.00
    7    1   11     -1.37      0.00
    8    1   11     -0.67      0.00
    9    1   11     -1.84      0.00
   10    1   11     -0.12      0.00
   11    1   11     -0.73      0.00
   12    1   11      1.03      0.00
   13    1   11      0.42      0.00
  -14    2   11     -0.62      0.00
  -13    2   11      0.31      0.00
  -12    2   11     -1.36      0.00
  -11    2   11     -0.90      0.00
  -10    2   11      2.04      0.00
   -9    2   11      1.88      0.00
   -8    2   11      3.41      0.00
   -7    2   11      6.52      0.00
   -6    2   11      0.25      0.00
   -5    2   11     -0.10      0.00
   -4    2   11     -1.72      0.00
    5    2   11     -2.89      0.00
    6    2   11     -0.84      0.00
    7    2   11     -0.40      0.00
    8    2   11     -1.66      0.00
    9    2   11     -0.97      0.00
   10    2   11     -0.25      0.00
   11    2   11     -0.91      0.00
   12    2   11     -0.07      0.00
   13    2   11      0.83      0.00
  -14    3   11      1.52      0.00
  -13    3   11      0.56      0.00
  -12    3   11     -1.42      0.00
  -11    3   11      0.78      0.00
  -10    3   11      2.36      0.00
   -9    3   11      1.54      0.00
   -8    3   11     -0.82      0.00
   -7    3   11     -3.74      0.00
   -6    3   11     -2.50      0.00
   -5    3   11     -3.08      0.00
   -4    3   11     -3.17      0.00
   -3    3   11     -9.79      0.00
    5    3   11     -1.53      0.00
    6    3   11      1.04      0.00
    7    3   11     -0.71      0.00
    8    3   11      1.03      0.00
    9    3   11     -1.18      0.00
   10    3   11      0.16      0.00
   11    3   11     -1.02      0.00
   12    3   11      0.08      0.00
   13    3   11     -1.58      0.00
  -14    4   11      0.49      0.00
  -13    4   11      1.71      0.00
  -12    4   11      2.69      0.00
  -11    4   11     -4.03      0.00
  -10    4   11     -0.29      0.00
   -9    4   11     -3.44      0.00
   -8    4   11      0.12      0.00
   -7    4   11     -1.77      0.00
   -6    4   11      2.69      0.00
   -5    4   11     -4.38      0.00
   -4    4   11     -1.55      0.00
   -3    4   11     -1.47      0.00
    5    4   11     -0.45      0.00
    6    4   11     -0.59      0.00
    7    4   11      1.39      0.00
    8    4   11     -0.45      0.00
    9    4   11      0.45      0.00
   10    4   11     -0.99      0.00
   11    4   11     -0.88      0.00
   12    4   11     -1.39      0.00
   13    4   11     -0.68      0.00
  -14    5   11     -1.26      0.00
  -13    5   11      1.35      0.00
  -12    5   11      1.53      0.00
  -11    5   11     -0.42      0.00
  -10    5   11      1.55      0.00
   -9    5   11      3.20      0.00
   -8    5   11      3.00      0.00
   -7    5   11      1.85      0.00
   -6    5   11      4.08      0.00
   -5    5   11     -0.13      0.00
   -4    5   11      4.57      0.00
   -3    5   11      3.15      0.00
   -2    5   11     -5.86      0.00
    4    5   11     -3.40      0.00
    5    5   11     -0.36      0.00
    6    5   11     -3.36      0.00
    7    5   11      0.32      0.00
    8    5   11     -0.34      0.00
    9    5   11      1.05      0.00
   10    5   11      0.86      0.00
   11    5   11      0.32      0.00
   12    5   11      0.38      0.00
   13    5   11     -0.74      0.00
  -14    6   11     -2.66      0.00
  -13    6   11      0.83      0.00
  -12    6   11      0.62      0.00
  -11    6   11      1.98      0.00
  -10    6   11      0.24      0.00
   -9    6   11     -0.80      0.00
   -8    6   11     -2.85      0.00
   -7    6   11     -0.34      0.00
   -6    6   11     -0.08      0.00
   -5    6   11     -7.61      0.00
   -4    6   11      1.49      0.00
   -3    6   11     -6.61      0.00
   -2    6   11      6.54      0.00
   -1    6   11      1.70      0.00
    4    6   11      2.80      0.00
    5    6   11      1.55      0.00
    6    6   11      1.10      0.00
    7    6   11     -0.37      0.00
    8    6   11     -1.36      0.00
    9    6   11      0.54      0.00
   10    6   11      0.17      0.00
   11    6   11     -0.43      0.00
   12    6   11     -0.07      0.00
  -14    7   11      2.03      0.00
  -13    7   11     -1.68      0.00
  -12    7   11     -0.01      0.00
  -11    7   11     -1.35      0.00
  -10    7   11     -0.38      0.00
   -9    7   11      0.77      0.00
   -8    7   11      4.24      0.00
   -7    7   11      3.19      0.00
   -6    7   11      6.78      0.00
   -5    7   11      7.07      0.00
   -4    7   11      0.49      0.00
   -3    7   11      5.92      0.00
   -2    7   11      1.30      0.00
   -1    7   11      4.56      0.00
    0    7   11      3.74      0.00
    1    7   11      4.06      0.00
    3    7   11      6.15      0.00
    4    7   11      0.40      0.00
    5    7   11      4.10      0.00
    6    7   11      1.06      0.00
    7    7   11     -0.79      0.00
    8    7   11      1.29      0.00
    9    7   11     -1.90      0.00
   10    7   11     -0.76      0.00
   11    7   11     -1.46      0.00
   12    7   11      0.25      0.00
  -13    8   11      0.03      0.00
  -12    8   11     -0.64      0.00
  -11    8   11     -1.07      0.00
  -10    8   11      1.94      0.00
   -9    8   11      1.50      0.00
   -8    8   11      0.71      0.00
   -7    8   11      0.43      0.00
   -6    8   11      7.31      0.00
   -5    8   11      2.02      0.00
   -4    8   11      4.19      0.00
   -3    8   11     -0.68      0.00
   -2    8   11     -2.10      0.00
   -1    8   11      0.50      0.00
    0    8   11     -0.66      0.00
    1    8   11      1.84      0.00
    2    8   11      2.26      0.00
    3    8   11      3.66      0.00
    4    8   11     -0.78      0.00
    5    8   11      3.98      0.00
    6    8   11     -2.35      0.00
    7    8   11      1.74      0.00
    8    8   11      0.26      0.00
    9    8   11      0.50      0.00
   10    8   11      2.45      0.00
   11    8   11     -0.35      0.00
   12    8   11      0.19      0.00
  -13    9   11      2.91      0.00
  -12    9   11     -0.24      0.00
  -11    9   11      1.63      0.00
  -10    9   11     -0.63      0.00
   -9    9   11      0.81      0.00
   -8    9   11     -1.21      0.00
   -7    9   11      2.44      0.00
   -6    9   11     -2.94      0.00
   -5    9   11      5.52      0.00
   -4    9   11      3.32      0.00
   -3    9   11      4.48      0.00
   -2    9   11     -0.88      0.00
   -1    9   11      0.51      0.00
    0    9   11     -2.67      0.00
    1    9   11     -1.58      0.00
    2    9   11     -0.70      0.00
    3    9   11     -0.78      0.00
    4    9   11      5.20      0.00
    5    9   11     -1.05      0.00
    6    9   11      3.63      0.00
    7    9   11     -1.04      0.00
    8    9   11     -0.49      0.00
    9    9   11     -0.71      0.00
   10    9   11     -0.43      0.00
   11    9   11     -1.10      0.00
   12    9   11     -0.34      0.00
  -13   10   11      1.36      0.00
  -12   10   11      1.23      0.00
  -11   10   11     -0.75      0.00
  -10   10   11      2.14      0.00
   -9   10   11     -2.00      0.00
   -8   10   11      2.94      0.00
   -7   10   11     -3.44      0.00
   -6   10   11     -1.09      0.00
   -5   10   11      1.21      0.00
   -4   10   11     -1.58      0.00
   -3   10   11      3.50      0.00
   -2   10   11     -0.53      0.00
   -1   10   11      0.08      0.00
    0   10   11     -5.73      0.00
    1   10   11      0.11      0.00
    2   10   11     -4.42      0.00
    3   10   11      0.68      0.00
    4   10   11     -0.03      0.00
    5   10   11      0.98      0.00
    6   10   11      2.81      0.00
    7   10   11     -0.09      0.00
    8   10   11      0.62      0.00
    9   10   11      0.62      0.00
   10   10   11      0.30      0.00
   11   10   11      0.05      0.00
  -12   11   11     -1.83      0.00
  -11   11   11      3.51      0.00
  -10   11   11     -0.57      0.00
   -9   11   11      3.10      0.00
   -8   11   11     -0.52      0.00
   -7   11   11      3.33      0.00
   -6   11   11     -1.43      0.00
   -5   11   11     -1.02      0.00
   -4   11   11     -1.95      0.00
   -3   11   11     -0.44      0.00
   -2   11   11      0.00      0.00
   -1   11   11     -3.36      0.00
    0   11   11      1.61      0.00
    1   11   11     -5.84      0.00
    2   11   11     -1.49      0.00
    3   11   11     -4.26      0.00
    4   11   11     -1.10      0.00
    5   11   11     -0.42      0.00
    6   11   11      0.51      0.00
    7   11   11      0.33      0.00
    8   11   11      0.50      0.00
    9   11   11      0.88      0.00
   10   11   11     -1.19      0.00
   11   11   11      0.22      0.00
  -12   12   11      0.17      0.00
  -11   12   11      1.47      0.00
  -10   12   11      1.05      0.00
   -9   12   11      0.72      0.00
   -8   12   11     -0.52      0.00
   -7   12   11     -3.31      0.00
   -6   12   11     -1.08      0.00
   -5   12   11     -2.30      0.00
   -4   12   11     -2.36      0.00
   -3   12   11     -3.02      0.00
   -2   12   11     -0.88      0.00
   -1   12   11     -0.67      0.00
    0   12   11      1.00      0.00
    1   12   11     -2.64      0.00
    2   12   11      3.51      0.00
    3   12   11     -3.23      0.00
    4   12   11      1.36      0.00
    5   12   11     -0.30      0.00
    6   12   11      0.24      0.00
    7   12   11      1.48      0.00
    8   12   11      1.27      0.00
    9   12   11      0.68      0.00
   10   12   11      0.59      0.00
   11   12   11      1.49      0.00
  -12   13   11     -1.05      0.00
  -11   13   11     -0.50      0.00
  -10   13   11      0.33      0.00
   -9   13   11      2.23      0.00
   -8   13   11      0.93      0.00
   -7   13   11      3.17      0.00
   -6   13   11      1.20      0.00
   -5   13   11      1.35      0.00
   -4   13   11      1.56      0.00
   -3   13   11     -1.97      0.00
   -2   13   11      0.85      0.00
   -1   13   11     -3.13      0.00
    0   13   11      1.31      0.00
    1   13   11      0.85      0.00
    2   13   11      0.06      0.00
    3   13   11      0.31      0.00
    4   13   11     -0.68      0.00
    5   13   11      0.50      0.00
    6   13   11     -0.99      0.00
    7   13   11      1.03      0.00
    8   13   11     -1.05      0.00
    9   13   11      0.46      0.00
   10   13   11      0.97      0.00
  -11   14   11     -0.40      0.00
  -10   14   11      0.07      0.00
   -9   14   11      1.48      0.00
   -8   14   11      2.46      0.00
   -7   14   11     -0.95      0.00
   -6   14   11      1.00      0.00
   -5   14   11      0.69      0.00
   -4   14   11      1.86      0.00
   -3   14   11     -0.45      0.00
   -2   14   11      0.44      0.00
   -1   14   11     -2.17      0.00
    0   14   11      0.68      0.00
    1   14   11      0.41      0.00
    2   14   11     -0.01      0.00
    3   14   11      2.80      0.00
    4   14   11     -1.29      0.00
    5   14   11      1.48      0.00
    6   14   11      0.15      0.00
    7   14   11      0.31      0.00
    8   14   11     -0.07      0.00
    9   14   11      1.94      0.00
   10   14   11     -0.57      0.00
  -11   15   11     -0.22      0.00
  -10   15   11      0.08      0.00
   -9   15   11      0.45      0.00
   -8   15   11      1.28      0.00
   -7   15   11      0.71      0.00
   -6   15   11      1.14      0.00
   -5   15   11      1.98      0.00
   -4   15   11      1.21      0.00
   -3   15   11      2.99      0.00
   -2   15   11      1.71      0.00
   -1   15   11     -0.09      0.00
    0   15   11      1.32      0.00
    1   15   11     -0.80      0.00
    2   15   11      2.39      0.00
    3   15   11      0.11      0.00
    4   15   11     -0.32      0.00
    5   15   11      0.87      0.00
    6   15   11     -0.58      0.00
    7   15   11     -0.25      0.00
    8   15   11      0.69      0.00
    9   15   11     -0.12      0.00
  -10   16   11      1.46      0.00
   -9   16   11      0.11      0.00
   -8   16   11      3.20      0.00
   -7   16   11      0.47      0.00
   -6   16   11      0.29      0.00
   -5   16   11      1.58      0.00
   -4   16   11     -1.19      0.00
   -3   16   11      3.62      0.00
   -2   16   11     -2.06      0.00
   -1   16   11      4.39      0.00
    0   16   11     -3.35      0.00
    1   16   11      3.42      0.00
    2   16   11     -1.03      0.00
    3   16   11      1.16      0.00
    4   16   11      1.21      0.00
    5   16   11     -1.89      0.00
    6   16   11      0.69      0.00
    7   16   11     -1.18      0.00
    8   16   11     -1.27      0.00
    9   16   11     -0.05      0.00
   -9   17   11      0.22      0.00
   -8   17   11      2.27      0.00
   -7   17   11     -0.20      0.00
   -6   17   11      2.64      0.00
   -5   17   11      0.32      0.00
   -4   17   11      1.40      0.00
   -3   17   11     -0.06      0.00
   -2   17   11      1.64      0.00
   -1   17   11     -0.44      0.00
    0   17   11     -0.23      0.00
    1   17   11     -0.01      0.00
    2   17   11     -2.20      0.00
    3   17   11      1.79      0.00
    4   17   11     -1.46      0.00
    5   17   11      0.95      0.00
    6   17   11      0.44      0.00
    7   17   11     -0.46      0.00
    8   17   11      0.38      0.00
   -8   18   11     -0.38      0.00
   -7   18   11      0.75      0.00
   -6   18   11     -0.90      0.00
   -5   18   11      1.01      0.00
   -4   18   11     -0.53      0.00
   -3   18   11      1.49      0.00
   -2   18   11     -0.07      0.00
   -1   18   11      0.76      0.00
    0   18   11      2.27      0.00
    1   18   11      0.04      0.00
    2   18   11      1.24      0.00
    3   18   11      0.34      0.00
    4   18   11     -0.56      0.00
    5   18   11      0.36      0.00
    6   18   11     -1.02      0.00
    7   18   11     -0.23      0.00
   -7   19   11     -0.97      0.00
   -6   19   11     -0.97      0.00
   -5   19   11     -1.06      0.00
   -4   19   11     -1.59      0.00
   -3   19   11      0.52      0.00
   -2   19   11     -2.82      0.00
   -1   19   11      1.31      0.00
    0   19   11     -2.65      0.00
    1   19   11      0.04      0.00
    2   19   11     -1.05      0.00
    3   19   11     -1.39      0.00
    4   19   11     -0.38      0.00
    5   19   11     -0.29      0.00
    6   19   11     -0.52      0.00
   -6   20   11      0.01      0.00
   -5   20   11     -2.72      0.00
   -4   20   11      0.38      0.00
   -3   20   11     -1.38      0.00
   -2   20   11      0.55      0.00
   -1   20   11      0.43      0.00
    0   20   11     -0.78      0.00
    1   20   11      2.21      0.00
    2   20   11      0.46      0.00
    3   20   11      2.05      0.00
    4   20   11      0.06      0.00
    5   20   11     -0.22      0.00
   -4   21   11     -2.10      0.00
   -3   21   11     -0.55      0.00
   -2   21   11     -1.65      0.00
   -1   21   11     -0.32      0.00
    0   21   11     -1.05      0.00
    1   21   11     -1.16      0.00
    2   21   11      0.44      0.00
    3   21   11     -0.85      0.00
  -12    0   12      0.01      0.00
  -10    0   12     -1.25      0.00
   -8    0   12      7.13      0.00
   -6    0   12      6.80      0.00
    4    0   12      2.53      0.00
    6    0   12      3.53      0.00
    8    0   12      1.67      0.00
   10    0   12      0.83      0.00
   12    0   12     -1.07      0.00
  -13    1   12      2.49      0.00
  -12    1   12      1.88      0.00
  -11    1   12     -1.88      0.00
  -10    1   12     -2.68      0.00
   -9    1   12     -1.49      0.00
   -8    1   12     -4.76      0.00
   -7    1   12     -6.20      0.00
   -6    1   12      3.06      0.00
   -5    1   12    -14.81      0.00
   -4    1   12      4.25      0.00
    4    1   12     -1.11      0.00
    5    1   12     -0.35      0.00
    6    1   12     -0.79      0.00
    7    1   12      0.36      0.00
    8    1   12      2.25      0.00
    9    1   12     -0.12      0.00
   10    1   12      0.23      0.00
   11    1   12     -0.62      0.00
   12    1   12     -0.49      0.00
  -13    2   12      0.21      0.00
  -12    2   12      1.09      0.00
  -11    2   12     -2.33      0.00
  -10    2   12      0.37      0.00
   -9    2   12     -1.63      0.00
   -8    2   12     -0.63      0.00
   -7    2   12      4.50      0.00
   -6    2   12      0.42      0.00
   -5    2   12      1.81      0.00
   -4    2   12      3.55      0.00
    4    2   12      3.67      0.00
    5    2   12     -0.24      0.00
    6    2   12      0.31      0.00
    7    2   12      0.44      0.00
    8    2   12     -0.20      0.00
    9    2   12      0.10      0.00
   10    2   12      0.56      0.00
   11    2   12     -0.13      0.00
   12    2   12     -0.84      0.00
  -13    3   12     -2.03      0.00
  -12    3   12      1.64      0.00
  -11    3   12     -0.09      0.00
  -10    3   12     -1.69      0.00
   -9    3   12      1.76      0.00
   -8    3   12     -0.61      0.00
   -7    3   12      0.23      0.00
   -6    3   12      1.21      0.00
   -5    3   12      0.82      0.00
   -4    3   12     -0.06      0.00
   -3    3   12     -0.50      0.00
    4    3   12      0.69      0.00
    5    3   12      0.46      0.00
    6    3   12      0.43      0.00
    7    3   12     -1.92      0.00
    8    3   12      0.99      0.00
    9    3   12      0.15      0.00
   10    3   12      1.09      0.00
   11    3   12      0.17      0.00
   12    3   12      0.96      0.00
  -13    4   12     -1.25      0.00
  -12    4   12      0.70      0.00
  -11    4   12     -0.78      0.00
  -10    4   12      3.36      0.00
   -9    4   12     -0.57      0.00
   -8    4   12     -0.48      0.00
   -7    4   12     -2.89      0.00
   -6    4   12      6.05      0.00
   -5    4   12     -2.85      0.00
   -4    4   12      2.95      0.00
   -3    4   12      1.97      0.00
    3    4   12     -0.09      0.00
    4    4   12      2.49      0.00
    5    4   12      2.81      0.00
    6    4   12      0.75      0.00
    7    4   12      0.97      0.00
    8    4   12     -0.78      0.00
    9    4   12      0.07      0.00
   10    4   12      0.11      0.00
   11    4   12      0.57      0.00
   12    4   12      0.14      0.00
  -13    5   12      1.57      0.00
  -12    5   12     -2.22      0.00
  -11    5   12     -0.32      0.00
  -10    5   12     -4.11      0.00
   -9    5   12      1.78      0.00
   -8    5   12      0.65      0.00
   -7    5   12      2.59      0.00
   -6    5   12      3.39      0.00
   -5    5   12      5.79      0.00
   -4    5   12      4.84      0.00
   -3    5   12      3.97      0.00
   -2    5   12     -0.46      0.00
    3    5   12      3.28      0.00
    4    5   12     -1.64      0.00
    5    5   12      0.96      0.00
    6    5   12     -0.41      0.00
    7    5   12      0.65      0.00
    8    5   12     -0.19      0.00
    9    5   12     -0.92      0.00
   10    5   12     -1.08      0.00
   11    5   12     -0.37      0.00
   12    5   12      0.42      0.00
  -13    6   12      1.04      0.00
  -12    6   12      0.09      0.00
  -11    6   12      0.82      0.00
  -10    6   12      1.94      0.00
   -9    6   12      0.68      0.00
   -8    6   12     -0.04      0.00
   -7    6   12     -2.29      0.00
   -6    6   12     -0.97      0.00
   -5    6   12      3.05      0.00
   -4    6   12      3.50      0.00
   -3    6   12      0.30      0.00
   -2    6   12      1.79      0.00
   -1    6   12     -3.91      0.00
    2    6   12      2.17      0.00
    3    6   12     -2.25      0.00
    4    6   12     -1.66      0.00
    5    6   12     -3.37      0.00
    6    6   12      0.60      0.00
    7    6   12     -1.21      0.00
    8    6   12      1.44      0.00
    9    6   12      0.96      0.00
   10    6   12      2.22      0.00
   11    6   12      0.85      0.00
   12    6   12      0.14      0.00
  -13    7   12      3.26      0.00
  -12    7   12      0.48      0.00
  -11    7   12      2.89      0.00
  -10    7   12     -2.50      0.00
   -9    7   12     -3.51      0.00
   -8    7   12     -0.44      0.00
   -7    7   12     -5.48      0.00
   -6    7   12     -6.16      0.00
   -5    7   12     -0.70      0.00
   -4    7   12     -4.63      0.00
   -3    7   12      6.85      0.00
   -2    7   12     -0.66      0.00
   -1    7   12      1.54      0.00
    0    7   12     -0.47      0.00
    1    7   12      0.25      0.00
    2    7   12     -4.54      0.00
    3    7   12     -0.58      0.00
    4    7   12     -2.90      0.00
    5    7   12     -0.79      0.00
    6    7   12     -0.17      0.00
    7    7   12     -2.77      0.00
    8    7   12      0.23      0.00
    9    7   12     -1.72      0.00
   10    7   12     -0.18      0.00
   11    7   12      0.62      0.00
   12    7   12      0.07      0.00
  -13    8   12     -0.41      0.00
  -12    8   12     -1.21      0.00
  -11    8   12     -0.58      0.00
  -10    8   12      0.44      0.00
   -9    8   12      0.17      0.00
   -8    8   12     -0.66      0.00
   -7    8   12     -1.96      0.00
   -6    8   12     -2.79      0.00
   -5    8   12     -4.63      0.00
   -4    8   12     -3.41      0.00
   -3    8   12     -1.41      0.00
   -2    8   12      0.06      0.00
   -1    8   12      0.41      0.00
    0    8   12      0.80      0.00
    1    8   12     -0.44      0.00
    2    8   12      1.97      0.00
    3    8   12     -1.86      0.00
    4    8   12     -0.47      0.00
    5    8   12     -1.01      0.00
    6    8   12     -1.26      0.00
    7    8   12      1.98      0.00
    8    8   12     -1.04      0.00
    9    8   12     -0.75      0.00
   10    8   12     -0.25      0.00
   11    8   12      0.45      0.00
   12    8   12     -0.14      0.00
  -13    9   12      1.62      0.00
  -12    9   12     -2.27      0.00
  -11    9   12      2.44      0.00
  -10    9   12     -0.67      0.00
   -9    9   12     -1.68      0.00
   -8    9   12     -2.40      0.00
   -7    9   12      0.27      0.00
   -6    9   12     -5.49      0.00
   -5    9   12     -3.80      0.00
   -4    9   12     -7.42      0.00
   -3    9   12     -4.45      0.00
   -2    9   12     -2.82      0.00
   -1    9   12     -0.23      0.00
    0    9   12      1.68      0.00
    1    9   12     -0.15      0.00
    2    9   12      2.05      0.00
    3    9   12     -3.64      0.00
    4    9   12      2.27      0.00
    5    9   12     -5.19      0.00
    6    9   12      2.46      0.00
    7    9   12     -0.48      0.00
    8    9   12      0.36      0.00
    9    9   12      0.86      0.00
   10    9   12      0.87      0.00
   11    9   12      0.89      0.00
  -13   10   12     -1.80      0.00
  -12   10   12     -1.17      0.00
  -11   10   12     -1.92      0.00
  -10   10   12     -0.96      0.00
   -9   10   12     -2.31      0.00
   -8   10   12      1.46      0.00
   -7   10   12     -4.07      0.00
   -6   10   12      0.28      0.00
   -5   10   12      0.12      0.00
   -4   10   12     -2.00      0.00
   -3   10   12     -3.27      0.00
   -2   10   12      0.17      0.00
   -1   10   12     -2.55      0.00
    0   10   12      2.23      0.00
    1   10   12      1.50      0.00
    2   10   12      1.86      0.00
    3   10   12      3.40      0.00
    4   10   12     -1.09      0.00
    5   10   12      2.06      0.00
    6   10   12     -0.60      0.00
    7   10   12      0.97      0.00
    8   10   12     -0.54      0.00
    9   10   12      0.27      0.00
   10   10   12     -1.38      0.00
   11   10   12      0.13      0.00
  -12   11   12     -2.44      0.00
  -11   11   12      0.01      0.00
  -10   11   12     -2.49      0.00
   -9   11   12      1.05      0.00
   -8   11   12     -1.37      0.00
   -7   11   12      1.60      0.00
   -6   11   12      2.05      0.00
   -5   11   12      0.40      0.00
   -4   11   12      1.02      0.00
   -3   11   12      0.53      0.00
   -2   11   12      0.74      0.00
   -1   11   12     -3.05      0.00
    0   11   12      5.06      0.00
    1   11   12     -3.73      0.00
    2   11   12      3.78      0.00
    3   11   12     -1.58      0.00
    4   11   12     -0.57      0.00
    5   11   12      0.90      0.00
    6   11   12     -2.25      0.00
    7   11   12      0.81      0.00
    8   11   12     -0.24      0.00
    9   11   12      0.51      0.00
   10   11   12      0.04      0.00
   11   11   12      1.56      0.00
  -12   12   12     -0.41      0.00
  -11   12   12     -0.41      0.00
  -10   12   12     -1.25      0.00
   -9   12   12     -1.67      0.00
   -8   12   12      1.87      0.00
   -7   12   12     -1.70      0.00
   -6   12   12      2.47      0.00
   -5   12   12     -0.34      0.00
   -4   12   12      3.29      0.00
   -3   12   12      0.76      0.00
   -2   12   12      1.15      0.00
   -1   12   12      1.38      0.00
    0   12   12     -2.20      0.00
    1   12   12      0.05      0.00
    2   12   12     -0.05      0.00
    3   12   12     -0.92      0.00
    4   12   12      0.02      0.00
    5   12   12     -1.17      0.00
    6   12   12     -0.87      0.00
    7   12   12     -0.37      0.00
    8   12   12     -0.65      0.00
    9   12   12     -1.44      0.00
   10   12   12     -0.67      0.00
  -11   13   12      1.05      0.00
  -10   13   12     -0.14      0.00
   -9   13   12     -1.21      0.00
   -8   13   12     -0.72      0.00
   -7   13   12     -0.77      0.00
   -6   13   12     -0.13      0.00
   -5   13   12      0.63      0.00
   -4   13   12      0.11      0.00
   -3   13   12      1.55      0.00
   -2   13   12      3.56      0.00
   -1   13   12      0.77      0.00
    0   13   12      1.51      0.00
    1   13   12      2.09      0.00
    2   13   12     -2.22      0.00
    3   13   12      1.94      0.00
    4   13   12     -2.21      0.00
    5   13   12     -0.62      0.00
    6   13   12     -0.57      0.00
    7   13   12      0.24      0.00
    8   13   12     -0.52      0.00
    9   13   12      0.25      0.00
   10   13   12     -0.03      0.00
  -11   14   12      0.03      0.00
  -10   14   12     -1.36      0.00
   -9   14   12     -0.50      0.00
   -8   14   12      1.11      0.00
   -7   14   12     -0.85      0.00
   -6   14   12      0.33      0.00
   -5   14   12     -0.71      0.00
   -4   14   12     -1.84      0.00
   -3   14   12      1.06      0.00
   -2   14   12     -2.24      0.00
   -1   14   12      1.88      0.00
    0   14   12     -0.92      0.00
    1   14   12     -0.86      0.00
    2   14   12     -0.69      0.00
    3   14   12      0.65      0.00
    4   14   12     -0.24      0.00
    5   14   12     -1.24      0.00
    6   14   12      0.31      0.00
    7   14   12     -1.83      0.00
    8   14   12     -1.55      0.00
    9   14   12     -0.35      0.00
  -10   15   12     -0.36      0.00
   -9   15   12     -1.18      0.00
   -8   15   12     -1.41      0.00
   -7   15   12     -0.77      0.00
   -6   15   12     -0.52      0.00
   -5   15   12     -0.18      0.00
   -4   15   12     -1.10      0.00
   -3   15   12     -0.48      0.00
   -2   15   12     -0.91      0.00
   -1   15   12      0.59      0.00
    0   15   12     -0.80      0.00
    1   15   12     -0.99      0.00
    2   15   12      0.34      0.00
    3   15   12     -1.93      0.00
    4   15   12      1.07      0.00
    5   15   12     -0.67      0.00
    6   15   12      0.83      0.00
    7   15   12     -0.13      0.00
    8   15   12      2.08      0.00
    9   15   12     -0.69      0.00
   -9   16   12     -2.03      0.00
   -8   16   12     -1.89      0.00
   -7   16   12     -1.09      0.00
   -6   16   12     -2.34      0.00
   -5   16   12     -1.56      0.00
   -4   16   12     -2.58      0.00
   -3   16   12      0.02      0.00
   -2   16   12     -1.97      0.00
   -1   16   12      2.15      0.00
    0   16   12     -1.88      0.00
    1   16   12      2.88      0.00
    2   16   12     -2.27      0.00
    3   16   12      1.24      0.00
    4   16   12      0.49      0.00
    5   16   12     -0.73      0.00
    6   16   12      0.53      0.00
    7   16   12      0.52      0.00
    8   16   12     -1.01      0.00
   -9   17   12      0.30      0.00
   -8   17   12     -1.23      0.00
   -7   17   12     -1.02      0.00
   -6   17   12     -0.10      0.00
   -5   17   12     -1.98      0.00
   -4   17   12      0.10      0.00
   -3   17   12     -2.94      0.00
   -2   17   12      0.28      0.00
   -1   17   12     -2.96      0.00
    0   17   12      0.40      0.00
    1   17   12     -1.77      0.00
    2   17   12     -0.91      0.00
    3   17   12     -0.11      0.00
    4   17   12     -1.90      0.00
    5   17   12      0.87      0.00
    6   17   12     -0.61      0.00
    7   17   12      0.18      0.00
   -8   18   12     -0.87      0.00
   -7   18   12      1.03      0.00
   -6   18   12     -0.32      0.00
   -5   18   12     -0.31      0.00
   -4   18   12     -1.04      0.00
   -3   18   12     -0.34      0.00
   -2   18   12     -1.05      0.00
   -1   18   12      0.38      0.00
    0   18   12      0.30      0.00
    1   18   12     -0.88      0.00
    2   18   12      1.29      0.00
    3   18   12     -0.41      0.00
    4   18   12      1.32      0.00
    5   18   12     -0.15      0.00
    6   18   12      0.42      0.00
   -7   19   12     -0.47      0.00
   -6   19   12      1.25      0.00
   -5   19   12      0.56      0.00
   -4   19   12      0.53      0.00
   -3   19   12      0.41      0.00
   -2   19   12     -1.34      0.00
   -1   19   12      1.80      0.00
    0   19   12     -1.36      0.00
    1   19   12      0.71      0.00
    2   19   12      0.51      0.00
    3   19   12     -1.06      0.00
    4   19   12      1.11      0.00
    5   19   12     -0.96      0.00
   -5   20   12      0.21      0.00
   -4   20   12      1.89      0.00
   -3   20   12     -0.45      0.00
   -2   20   12      0.86      0.00
   -1   20   12     -0.67      0.00
    0   20   12      0.25      0.00
    1   20   12     -1.43      0.00
    2   20   12     -0.75      0.00
    3   20   12     -1.65      0.00
    4   20   12      1.18      0.00
   -2   21   12      0.93      0.00
   -1   21   12      0.11      0.00
    0   21   12      2.84      0.00
    1   21   12      0.67      0.00
  -11    0   13      2.71      0.00
   -9    0   13      6.89      0.00
   -7    0   13      1.61      0.00
   -5    0   13      3.73      0.00
    3    0   13     -1.32      0.00
    5    0   13     -0.44      0.00
    7    0   13     -3.69      0.00
    9    0   13     -1.28      0.00
   11    0   13      1.00      0.00
  -12    1   13      1.00      0.00
  -11    1   13      0.88      0.00
  -10    1   13     -1.82      0.00
   -9    1   13      6.83      0.00
   -8    1   13     -7.20      0.00
   -7    1   13      4.74      0.00
   -6    1   13      0.92      0.00
   -5    1   13      0.32      0.00
   -4    1   13      7.62      0.00
    2    1   13     -0.60      0.00
    3    1   13      0.44      0.00
    4    1   13      0.88      0.00
    5    1   13      1.95      0.00
    6    1   13      0.81      0.00
    7    1   13      0.17      0.00
    8    1   13      0.74      0.00
    9    1   13     -0.56      0.00
   10    1   13     -0.69      0.00
   11    1   13      0.51      0.00
   12    1   13     -0.08      0.00
  -13    2   13     -0.34      0.00
  -12    2   13      1.54      0.00
  -11    2   13     -0.38      0.00
  -10    2   13      4.86      0.00
   -9    2   13     -0.19      0.00
   -8    2   13      2.14      0.00
   -7    2   13      0.99      0.00
   -6    2   13     -3.47      0.00
   -5    2   13      5.06      0.00
   -4    2   13     -1.67      0.00
    2    2   13     -2.21      0.00
    3    2   13     -3.70      0.00
    4    2   13     -2.73      0.00
    5    2   13     -2.42      0.00
    6    2   13      0.22      0.00
    7    2   13      0.68      0.00
    8    2   13     -0.78      0.00
    9    2   13     -0.98      0.00
   10    2   13     -0.24      0.00
   11    2   13      0.24      0.00
   12    2   13     -0.09      0.00
  -13    3   13     -0.56      0.00
  -12    3   13      1.20      0.00
  -11    3   13      1.32      0.00
  -10    3   13     -3.04      0.00
   -9    3   13      2.48      0.00
   -8    3   13      4.12      0.00
   -7    3   13     -0.08      0.00
   -6    3   13      1.87      0.00
   -5    3   13      6.15      0.00
   -4    3   13      0.07      0.00
   -3    3   13      7.31      0.00
    2    3   13     -4.16      0.00
    3    3   13      1.35      0.00
    4    3   13     -4.67      0.00
    5    3   13      0.40      0.00
    6    3   13     -0.92      0.00
    7    3   13     -0.32      0.00
    8    3   13      0.19      0.00
    9    3   13     -0.06      0.00
   10    3   13     -0.37      0.00
   11    3   13     -0.97      0.00
   12    3   13      0.51      0.00
  -13    4   13      2.26      0.00
  -12    4   13      0.55      0.00
  -11    4   13     -0.83      0.00
  -10    4   13      2.88      0.00
   -9    4   13     -4.52      0.00
   -8    4   13      0.69      0.00
   -7    4   13     -6.17      0.00
   -6    4   13     -2.71      0.00
   -5    4   13     -5.92      0.00
   -4    4   13     -3.31      0.00
   -3    4   13     -0.34      0.00
   -2    4   13     -1.06      0.00
    0    4   13      1.43      0.00
    1    4   13     -1.94      0.00
    2    4   13      1.33      0.00
    3    4   13     -2.10      0.00
    4    4   13     -0.93      0.00
    5    4   13     -1.62      0.00
    6    4   13     -2.09      0.00
    7    4   13      0.20      0.00
    8    4   13      0.47      0.00
    9    4   13      1.69      0.00
   10    4   13      1.20      0.00
   11    4   13      1.10      0.00
   12    4   13     -0.16      0.00
  -13    5   13      0.24      0.00
  -12    5   13     -3.58      0.00
  -11    5   13      4.23      0.00
  -10    5   13     -2.68      0.00
   -9    5   13     -2.96      0.00
   -8    5   13      0.96      0.00
   -7    5   13     -0.60      0.00
   -6    5   13     -5.86      0.00
   -5    5   13     -1.33      0.00
   -4    5   13     -6.95      0.00
   -3    5   13      0.51      0.00
   -2    5   13     -0.59      0.00
   -1    5   13      1.68      0.00
    0    5   13      0.77      0.00
    1    5   13      2.08      0.00
    2    5   13     -3.20      0.00
    3    5   13      3.23      0.00
    4    5   13      0.56      0.00
    5    5   13      1.51      0.00
    6    5   13      0.92      0.00
    7    5   13     -0.77      0.00
    8    5   13     -0.91      0.00
    9    5   13     -1.44      0.00
   10    5   13     -0.60      0.00
   11    5   13      0.39      0.00
   12    5   13      0.12      0.00
  -13    6   13     -2.24      0.00
  -12    6   13     -1.39      0.00
  -11    6   13     -3.50      0.00
  -10    6   13      1.62      0.00
   -9    6   13     -1.05      0.00
   -8    6   13      2.38      0.00
   -7    6   13      0.35      0.00
   -6    6   13     -0.09      0.00
   -5    6   13     -1.39      0.00
   -4    6   13     -6.08      0.00
   -3    6   13     -4.79      0.00
   -2    6   13     -2.29      0.00
   -1    6   13     -1.62      0.00
    0    6   13     -0.81      0.00
    1    6   13     -1.74      0.00
    2    6   13      3.87      0.00
    3    6   13      0.58      0.00
    4    6   13      3.50      0.00
    5    6   13      0.61      0.00
    6    6   13      2.38      0.00
    7    6   13      0.84      0.00
    8    6   13      0.55      0.00
    9    6   13     -1.09      0.00
   10    6   13     -0.22      0.00
   11    6   13     -0.64      0.00
  -13    7   13      1.54      0.00
  -12    7   13     -2.69      0.00
  -11    7   13      1.34      0.00
  -10    7   13      1.04      0.00
   -9    7   13     -2.20      0.00
   -8    7   13      1.94      0.00
   -7    7   13     -0.76      0.00
   -6    7   13      2.06      0.00
   -5    7   13      0.11      0.00
   -4    7   13     -4.07      0.00
   -3    7   13     -2.11      0.00
   -2    7   13     -4.59      0.00
   -1    7   13     -2.49      0.00
    0    7   13     -2.24      0.00
    1    7   13     -0.78      0.00
    2    7   13     -1.55      0.00
    3    7   13     -0.12      0.00
    4    7   13      1.63      0.00
    5    7   13      1.64      0.00
    6    7   13      1.32      0.00
    7    7   13      1.16      0.00
    8    7   13      2.18      0.00
    9    7   13      0.79      0.00
   10    7   13      0.04      0.00
   11    7   13     -0.41      0.00
  -13    8   13     -0.45      0.00
  -12    8   13      0.60      0.00
  -11    8   13     -1.56      0.00
  -10    8   13     -1.02      0.00
   -9    8   13      2.05      0.00
   -8    8   13      1.57      0.00
   -7    8   13      3.20      0.00
   -6    8   13      4.64      0.00
   -5    8   13      4.67      0.00
   -4    8   13      6.29      0.00
   -3    8   13      1.39      0.00
   -2    8   13      2.16      0.00
   -1    8   13     -1.79      0.00
    0    8   13      0.58      0.00
    1    8   13     -3.41      0.00
    2    8   13      0.84      0.00
    3    8   13     -0.73      0.00
    4    8   13      1.93      0.00
    5    8   13      1.92      0.00
    6    8   13     -2.11      0.00
    7    8   13      2.41      0.00
    8    8   13     -0.89      0.00
    9    8   13     -0.11      0.00
   10    8   13     -1.09      0.00
   11    8   13     -1.34      0.00
  -12    9   13     -0.07      0.00
  -11    9   13      0.45      0.00
  -10    9   13      2.21      0.00
   -9    9   13      1.21      0.00
   -8    9   13      2.23      0.00
   -7    9   13      2.20      0.00
   -6    9   13      3.27      0.00
   -5    9   13      2.60      0.00
   -4    9   13      4.04      0.00
   -3    9   13      2.80      0.00
   -2    9   13      2.56      0.00
   -1    9   13     -0.64      0.00
    0    9   13      0.59      0.00
    1    9   13     -2.06      0.00
    2    9   13     -1.02      0.00
    3    9   13     -1.74      0.00
    4    9   13     -0.55      0.00
    5    9   13     -2.01      0.00
    6    9   13      0.10      0.00
    7    9   13     -0.47      0.00
    8    9   13      0.03      0.00
    9    9   13      0.84      0.00
   10    9   13      0.37      0.00
   11    9   13     -0.68      0.00
  -12   10   13      2.24      0.00
  -11   10   13      1.19      0.00
  -10   10   13      1.10      0.00
   -9   10   13      0.01      0.00
   -8   10   13      4.21      0.00
   -7   10   13     -1.30      0.00
   -6   10   13      3.48      0.00
   -5   10   13      1.11      0.00
   -4   10   13      3.50      0.00
   -3   10   13      1.67      0.00
   -2   10   13      4.81      0.00
   -1   10   13     -0.31      0.00
    0   10   13      0.54      0.00
    1   10   13     -0.70      0.00
    2   10   13     -2.42      0.00
    3   10   13      2.35      0.00
    4   10   13     -4.27      0.00
    5   10   13      2.09      0.00
    6   10   13     -2.58      0.00
    7   10   13     -0.85      0.00
    8   10   13     -0.72      0.00
    9   10   13      0.61      0.00
   10   10   13     -1.14      0.00
  -12   11   13      0.08      0.00
  -11   11   13      1.27      0.00
  -10   11   13      0.92      0.00
   -9   11   13      2.61      0.00
   -8   11   13     -0.15      0.00
   -7   11   13     -0.07      0.00
   -6   11   13      1.07      0.00
   -5   11   13     -0.14      0.00
   -4   11   13     -0.21      0.00
   -3   11   13      1.81      0.00
   -2   11   13     -0.44      0.00
   -1   11   13      1.15      0.00
    0   11   13      1.90      0.00
    1   11   13     -0.72      0.00
    2   11   13      2.03      0.00
    3   11   13     -0.33      0.00
    4   11   13      0.97      0.00
    5   11   13      0.36      0.00
    6   11   13     -0.86      0.00
    7   11   13     -0.33      0.00
    8   11   13      0.89      0.00
    9   11   13     -0.12      0.00
   10   11   13     -0.21      0.00
  -11   12   13      0.54      0.00
  -10   12   13      0.50      0.00
   -9   12   13      0.08      0.00
   -8   12   13      2.53      0.00
   -7   12   13     -0.42      0.00
   -6   12   13      1.19      0.00
   -5   12   13     -2.51      0.00
   -4   12   13      0.61      0.00
   -3   12   13     -2.35      0.00
   -2   12   13     -1.87      0.00
   -1   12   13      2.48      0.00
    0   12   13     -4.27      0.00
    1   12   13      2.85      0.00
    2   12   13     -2.40      0.00
    3   12   13      1.30      0.00
    4   12   13      2.45      0.00
    5   12   13     -0.99      0.00
    6   12   13      1.16      0.00
    7   12   13     -0.88      0.00
    8   12   13     -0.13      0.00
    9   12   13      0.16      0.00
   10   12   13      0.81      0.00
  -10   13   13     -0.33      0.00
   -9   13   13     -0.10      0.00
   -8   13   13     -1.50      0.00
   -7   13   13      0.30      0.00
   -6   13   13     -2.51      0.00
   -5   13   13      1.18      0.00
   -4   13   13     -1.89      0.00
   -3   13   13     -0.82      0.00
   -2   13   13     -0.31      0.00
   -1   13   13     -2.95      0.00
    0   13   13      0.39      0.00
    1   13   13      0.60      0.00
    2   13   13     -1.49      0.00
    3   13   13      1.74      0.00
    4   13   13      0.38      0.00
    5   13   13      1.03      0.00
    6   13   13      1.43      0.00
    7   13   13      0.04      0.00
    8   13   13      0.48      0.00
    9   13   13      1.01      0.00
  -10   14   13      0.02      0.00
   -9   14   13      1.00      0.00
   -8   14   13     -0.93      0.00
   -7   14   13      0.47      0.00
   -6   14   13     -0.58      0.00
   -5   14   13     -0.02      0.00
   -4   14   13     -1.54      0.00
   -3   14   13      1.70      0.00
   -2   14   13     -2.80      0.00
   -1   14   13      2.88      0.00
    0   14   13      0.76      0.00
    1   14   13      0.27      0.00
    2   14   13      1.25      0.00
    3   14   13     -0.48      0.00
    4   14   13      1.11      0.00
    5   14   13      0.35      0.00
    6   14   13      1.05      0.00
    7   14   13     -0.21      0.00
    8   14   13      0.24      0.00
    9   14   13      0.60      0.00
  -10   15   13      0.98      0.00
   -9   15   13      1.43      0.00
   -8   15   13      0.06      0.00
   -7   15   13      1.25      0.00
   -6   15   13      0.25      0.00
   -5   15   13      0.36      0.00
   -4   15   13      1.84      0.00
   -3   15   13     -2.20      0.00
   -2   15   13      0.52      0.00
   -1   15   13     -1.28      0.00
    0   15   13     -1.26      0.00
    1   15   13      0.55      0.00
    2   15   13      1.08      0.00
    3   15   13     -0.68      0.00
    4   15   13      0.40      0.00
    5   15   13      1.09      0.00
    6   15   13     -0.66      0.00
    7   15   13     -0.31      0.00
    8   15   13      0.89      0.00
   -9   16   13      1.11      0.00
   -8   16   13      0.66      0.00
   -7   16   13      1.98      0.00
   -6   16   13      0.92      0.00
   -5   16   13      2.50      0.00
   -4   16   13      1.01      0.00
   -3   16   13      2.07      0.00
   -2   16   13      0.56      0.00
   -1   16   13      0.85      0.00
    0   16   13      0.22      0.00
    1   16   13      2.64      0.00
    2   16   13     -1.53      0.00
    3   16   13      1.36      0.00
    4   16   13     -0.45      0.00
    5   16   13     -0.04      0.00
    6   16   13     -0.64      0.00
    7   16   13      1.21      0.00
   -8   17   13      0.42      0.00
   -7   17   13     -0.59      0.00
   -6   17   13      0.83      0.00
   -5   17   13     -0.33      0.00
   -4   17   13      1.91      0.00
   -3   17   13      0.60      0.00
   -2   17   13      0.92      0.00
   -1   17   13     -0.71      0.00
    0   17   13      1.76      0.00
    1   17   13     -1.22      0.00
    2   17   13      2.72      0.00
    3   17   13      0.58      0.00
    4   17   13      0.38      0.00
    5   17   13      1.39      0.00
    6   17   13     -0.47      0.00
   -7   18   13      0.30      0.00
   -6   18   13      0.40      0.00
   -5   18   13      0.89      0.00
   -4   18   13      0.52      0.00
   -3   18   13      1.55      0.00
   -2   18   13     -0.23      0.00
   -1   18   13      0.65      0.00
    0   18   13     -0.18      0.00
    1   18   13     -1.61      0.00
    2   18   13      0.69      0.00
    3   18   13     -2.87      0.00
    4   18   13      1.31      0.00
    5   18   13     -0.70      0.00
   -6   19   13     -0.23      0.00
   -5   19   13     -0.47      0.00
   -4   19   13     -0.68      0.00
   -3   19   13      0.60      0.00
   -2   19   13      0.31      0.00
   -1   19   13      1.09      0.00
    0   19   13      0.62      0.00
    1   19   13      1.25      0.00
    2   19   13      2.53      0.00
    3   19   13      0.07      0.00
    4   19   13      0.89      0.00
   -4   20   13     -0.41      0.00
   -3   20   13     -1.06      0.00
   -2   20   13      0.48      0.00
   -1   20   13     -2.67      0.00
    0   20   13      0.66      0.00
    1   20   13     -2.07      0.00
    2   20   13     -0.04      0.00
  -10    0   14     -3.00      0.00
   -8    0   14      1.61      0.00
   -6    0   14     -1.68      0.00
   -4    0   14     -6.83      0.00
   -2    0   14     -2.79      0.00
    0    0   14      0.44      0.00
    2    0   14     -2.67      0.00
    4    0   14     -5.13      0.00
    6    0   14     -1.42      0.00
    8    0   14      1.01      0.00
   10    0   14     -0.36      0.00
  -12    1   14     -0.58      0.00
  -11    1   14     -0.19      0.00
  -10    1   14     -0.16      0.00
   -9    1   14      2.24      0.00
   -8    1   14      0.03      0.00
   -7    1   14      4.58      0.00
   -6    1   14     -1.73      0.00
   -5    1   14      1.65      0.00
   -4    1   14     -0.36      0.00
   -3    1   14      0.47      0.00
   -2    1   14      1.69      0.00
   -1    1   14      3.31      0.00
    0    1   14      4.22      0.00
    1    1   14      4.18      0.00
    2    1   14      3.40      0.00
    3    1   14      1.71      0.00
    4    1   14      1.46      0.00
    5    1   14      0.16      0.00
    6    1   14     -2.76      0.00
    7    1   14      0.20      0.00
    8    1   14      0.01      0.00
    9    1   14      0.50      0.00
   10    1   14      0.85      0.00
   11    1   14      0.11      0.00
  -12    2   14     -0.38      0.00
  -11    2   14     -5.48      0.00
  -10    2   14      2.45      0.00
   -8    2   14      2.79      0.00
   -7    2   14     -8.12      0.00
   -6    2   14     -5.46      0.00
   -5    2   14     -2.55      0.00
   -4    2   14     -9.24      0.00
   -3    2   14     -3.80      0.00
   -2    2   14     -4.40      0.00
   -1    2   14     -3.44      0.00
    0    2   14     -0.56      0.00
    1    2   14      1.52      0.00
    2    2   14      2.05      0.00
    3    2   14      3.50      0.00
    4    2   14      2.94      0.00
    5    2   14      0.38      0.00
    6    2   14      0.88      0.00
    7    2   14      1.17      0.00
    8    2   14      0.22      0.00
    9    2   14      0.41      0.00
   10    2   14      1.99      0.00
   11    2   14     -0.21      0.00
  -13    3   14     -1.56      0.00
  -12    3   14     -2.91      0.00
  -11    3   14      2.01      0.00
  -10    3   14     -0.58      0.00
   -9    3   14      0.18      0.00
   -8    3   14      4.18      0.00
   -7    3   14     -0.72      0.00
   -6    3   14      2.88      0.00
   -5    3   14      0.47      0.00
   -4    3   14     -3.85      0.00
   -3    3   14     -1.54      0.00
   -2    3   14     -1.00      0.00
   -1    3   14     -2.12      0.00
    0    3   14     -1.26      0.00
    1    3   14      1.71      0.00
    2    3   14     -0.74      0.00
    3    3   14      4.40      0.00
    4    3   14     -0.45      0.00
    5    3   14      4.46      0.00
    6    3   14      0.15      0.00
    7    3   14      0.24      0.00
    8    3   14     -1.56      0.00
    9    3   14     -0.74      0.00
   10    3   14     -0.41      0.00
   11    3   14     -0.65      0.00
  -13    4   14      2.39      0.00
  -12    4   14     -1.31      0.00
  -11    4   14     -4.08      0.00
  -10    4   14      3.08      0.00
   -9    4   14     -2.98      0.00
   -8    4   14     -0.39      0.00
   -7    4   14      0.98      0.00
   -6    4   14      1.96      0.00
   -5    4   14     -0.01      0.00
   -4    4   14      0.36      0.00
   -3    4   14     -2.43      0.00
   -2    4   14     -2.13      0.00
   -1    4   14     -2.43      0.00
    0    4   14     -0.04      0.00
    1    4   14     -3.33      0.00
    2    4   14      3.59      0.00
    3    4   14     -3.10      0.00
    4    4   14      3.89      0.00
    5    4   14     -0.50      0.00
    6    4   14      0.92      0.00
    7    4   14      1.64      0.00
    8    4   14      1.04      0.00
    9    4   14     -0.31      0.00
   10    4   14     -1.19      0.00
   11    4   14     -0.68      0.00
  -13    5   14      2.59      0.00
  -12    5   14     -0.85      0.00
  -11    5   14      4.25      0.00
  -10    5   14      0.45      0.00
   -9    5   14      0.86      0.00
   -8    5   14      1.55      0.00
   -7    5   14      1.58      0.00
   -6    5   14      0.72      0.00
   -5    5   14      6.45      0.00
   -4    5   14      2.11      0.00
   -3    5   14      2.19      0.00
   -2    5   14     -1.32      0.00
   -1    5   14     -0.49      0.00
    0    5   14     -2.37      0.00
    1    5   14      0.06      0.00
    2    5   14     -4.03      0.00
    3    5   14     -0.72      0.00
    4    5   14     -1.96      0.00
    5    5   14     -2.39      0.00
    6    5   14      0.07      0.00
    7    5   14     -0.67      0.00
    8    5   14      1.70      0.00
    9    5   14      0.35      0.00
   10    5   14      0.25      0.00
   11    5   14     -0.70      0.00
  -13    6   14     -0.68      0.00
  -12    6   14      4.26      0.00
  -11    6   14     -1.89      0.00
  -10    6   14     -0.21      0.00
   -9    6   14      2.26      0.00
   -8    6   14     -1.63      0.00
   -7    6   14      0.58      0.00
   -6    6   14      1.90      0.00
   -5    6   14      2.42      0.00
   -4    6   14      5.31      0.00
   -3    6   14      4.31      0.00
   -2    6   14      3.65      0.00
   -1    6   14      2.74      0.00
    0    6   14      2.46      0.00
    1    6   14     -1.29      0.00
    2    6   14      2.18      0.00
    3    6   14     -2.48      0.00
    4    6   14     -1.84      0.00
    5    6   14     -0.41      0.00
    6    6   14     -2.33      0.00
    7    6   14     -0.90      0.00
    8    6   14     -1.21      0.00
    9    6   14     -0.08      0.00
   10    6   14     -0.07      0.00
   11    6   14     -0.97      0.00
  -12    7   14      0.18      0.00
  -11    7   14      1.47      0.00
  -10    7   14      3.08      0.00
   -9    7   14      0.53      0.00
   -8    7   14      1.16      0.00
   -7    7   14     -1.27      0.00
   -6    7   14      0.58      0.00
   -5    7   14     -1.67      0.00
   -4    7   14      1.46      0.00
   -3    7   14      1.67      0.00
   -2    7   14      3.14      0.00
   -1    7   14      0.83      0.00
    0    7   14      2.59      0.00
    1    7   14      2.31      0.00
    2    7   14      0.73      0.00
    3    7   14     -0.98      0.00
    4    7   14     -2.63      0.00
    5    7   14     -1.62      0.00
    6    7   14     -2.41      0.00
    7    7   14     -1.83      0.00
    8    7   14     -0.66      0.00
    9    7   14      0.69      0.00
   10    7   14      0.71      0.00
   11    7   14      0.74      0.00
  -12    8   14      1.76      0.00
  -11    8   14      0.48      0.00
  -10    8   14     -3.38      0.00
   -9    8   14     -0.18      0.00
   -8    8   14     -3.14      0.00
   -7    8   14     -2.16      0.00
   -6    8   14     -3.15      0.00
   -5    8   14     -2.71      0.00
   -4    8   14     -1.97      0.00
   -3    8   14     -2.32      0.00
   -2    8   14      0.94      0.00
   -1    8   14      0.71      0.00
    0    8   14      2.52      0.00
    1    8   14      1.05      0.00
    2    8   14      0.63      0.00
    3    8   14      1.61      0.00
    4    8   14     -0.84      0.00
    5    8   14      1.01      0.00
    6    8   14     -1.48      0.00
    7    8   14      0.46      0.00
    8    8   14     -1.37      0.00
    9    8   14      0.29      0.00
   10    8   14     -0.04      0.00
  -12    9   14      0.12      0.00
  -11    9   14     -2.15      0.00
  -10    9   14      0.35      0.00
   -9    9   14     -0.69      0.00
   -8    9   14     -0.42      0.00
   -7    9   14     -1.99      0.00
   -6    9   14     -0.37      0.00
   -5    9   14     -1.70      0.00
   -4    9   14     -1.86      0.00
   -3    9   14     -1.77      0.00
   -2    9   14     -1.78      0.00
   -1    9   14      0.38      0.00
    0    9   14      0.71      0.00
    1    9   14      2.17      0.00
    2    9   14      0.60      0.00
    3    9   14      2.44      0.00
    4    9   14      0.58      0.00
    5    9   14     -0.23      0.00
    6    9   14      1.44      0.00
    7    9   14     -1.10      0.00
    8    9   14     -0.66      0.00
    9    9   14      0.16      0.00
   10    9   14     -0.02      0.00
  -12   10   14     -0.52      0.00
  -11   10   14     -0.24      0.00
  -10   10   14     -1.51      0.00
   -9   10   14     -3.96      0.00
   -8   10   14     -0.53      0.00
   -7   10   14     -3.86      0.00
   -6   10   14     -1.92      0.00
   -5   10   14     -4.13      0.00
   -4   10   14     -2.36      0.00
   -3   10   14     -3.73      0.00
   -2   10   14     -1.89      0.00
   -1   10   14     -0.50      0.00
    0   10   14     -0.27      0.00
    1   10   14      1.45      0.00
    2   10   14     -0.83      0.00
    3   10   14      1.34      0.00
    4   10   14     -0.62      0.00
    5   10   14      2.25      0.00
    6   10   14      1.34      0.00
    7   10   14     -0.15      0.00
    8   10   14      0.33      0.00
    9   10   14      0.77      0.00
   10   10   14      0.25      0.00
  -11   11   14     -0.79      0.00
  -10   11   14     -2.48      0.00
   -9   11   14     -0.66      0.00
   -8   11   14     -3.06      0.00
   -7   11   14     -0.03      0.00
   -6   11   14     -2.07      0.00
   -5   11   14      0.39      0.00
   -4   11   14     -2.04      0.00
   -3   11   14      0.98      0.00
   -2   11   14     -3.58      0.00
   -1   11   14      0.68      0.00
    0   11   14     -1.68      0.00
    1   11   14      0.46      0.00
    2   11   14      1.69      0.00
    3   11   14     -2.39      0.00
    4   11   14      2.34      0.00
    5   11   14     -0.20      0.00
    6   11   14      1.33      0.00
    7   11   14     -0.17      0.00
    8   11   14      0.31      0.00
    9   11   14     -1.25      0.00
  -11   12   14      0.40      0.00
  -10   12   14      0.32      0.00
   -9   12   14     -0.54      0.00
   -8   12   14     -1.47      0.00
   -7   12   14     -0.26      0.00
   -6   12   14     -0.39      0.00
   -5   12   14     -0.72      0.00
   -4   12   14      0.57      0.00
   -3   12   14     -1.05      0.00
   -2   12   14      0.10      0.00
   -1   12   14      2.15      0.00
    0   12   14     -1.54      0.00
    1   12   14      3.57      0.00
    2   12   14     -1.31      0.00
    3   12   14      0.12      0.00
    4   12   14      0.44      0.00
    5   12   14     -0.98      0.00
    6   12   14      1.33      0.00
    7   12   14      1.44      0.00
    8   12   14     -0.19      0.00
    9   12   14      0.03      0.00
  -10   13   14     -0.31      0.00
   -9   13   14      0.41      0.00
   -8   13   14     -0.47      0.00
   -7   13   14      2.57      0.00
   -6   13   14     -1.60      0.00
   -5   13   14      2.70      0.00
   -4   13   14     -0.77      0.00
   -3   13   14      0.83      0.00
   -2   13   14      0.67      0.00
   -1   13   14     -2.95      0.00
    0   13   14      0.42      0.00
    1   13   14     -2.01      0.00
    2   13   14      0.12      0.00
    3   13   14      0.44      0.00
    4   13   14     -2.11      0.00
    5   13   14      0.83      0.00
    6   13   14     -0.34      0.00
    7   13   14     -0.04      0.00
    8   13   14     -0.36      0.00
  -10   14   14     -0.46      0.00
   -9   14   14      0.25      0.00
   -8   14   14     -0.50      0.00
   -7   14   14      0.09      0.00
   -6   14   14      0.53      0.00
   -5   14   14      0.84      0.00
   -4   14   14      0.83      0.00
   -3   14   14      3.07      0.00
   -2   14   14     -1.93      0.00
   -1   14   14      2.86      0.00
    0   14   14     -1.28      0.00
    1   14   14     -0.27      0.00
    2   14   14      0.37      0.00
    3   14   14     -1.38      0.00
    4   14   14     -1.09      0.00
    5   14   14     -0.36      0.00
    6   14   14     -1.08      0.00
    7   14   14      0.38      0.00
    8   14   14      0.52      0.00
   -9   15   14     -1.02      0.00
   -8   15   14     -0.12      0.00
   -7   15   14     -0.67      0.00
   -6   15   14      0.01      0.00
   -5   15   14     -2.25      0.00
   -4   15   14      0.82      0.00
   -3   15   14     -2.71      0.00
   -2   15   14      2.05      0.00
   -1   15   14     -0.80      0.00
    0   15   14     -2.09      0.00
    1   15   14     -1.01      0.00
    2   15   14     -0.62      0.00
    3   15   14     -0.18      0.00
    4   15   14     -0.83      0.00
    5   15   14      1.34      0.00
    6   15   14     -1.16      0.00
    7   15   14      0.14      0.00
   -8   16   14      0.09      0.00
   -7   16   14     -0.42      0.00
   -6   16   14     -0.21      0.00
   -5   16   14      0.26      0.00
   -4   16   14     -2.07      0.00
   -3   16   14      1.25      0.00
   -2   16   14     -0.76      0.00
   -1   16   14     -0.20      0.00
    0   16   14     -0.43      0.00
    1   16   14     -0.23      0.00
    2   16   14     -2.14      0.00
    3   16   14     -0.71      0.00
    4   16   14     -0.83      0.00
    5   16   14     -0.51      0.00
    6   16   14      0.14      0.00
   -7   17   14     -0.67      0.00
   -6   17   14      0.49      0.00
   -5   17   14     -1.37      0.00
   -4   17   14     -0.78      0.00
   -3   17   14     -1.14      0.00
   -2   17   14     -1.29      0.00
   -1   17   14      0.25      0.00
    0   17   14      1.42      0.00
    1   17   14     -2.31      0.00
    2   17   14      1.84      0.00
    3   17   14     -0.91      0.00
    4   17   14     -0.99      0.00
    5   17   14     -0.70      0.00
   -6   18   14     -0.54      0.00
   -5   18   14      0.91      0.00
   -4   18   14     -0.07      0.00
   -3   18   14     -0.56      0.00
   -2   18   14     -0.49      0.00
   -1   18   14     -0.71      0.00
    0   18   14     -0.53      0.00
    1   18   14     -0.65      0.00
    2   18   14      0.64      0.00
    3   18   14     -0.59      0.00
    4   18   14      0.86      0.00
   -4   19   14     -0.21      0.00
   -3   19   14      0.18      0.00
   -2   19   14      0.49      0.00
   -1   19   14      0.01      0.00
    0   19   14     -0.69      0.00
    1   19   14     -0.14      0.00
    2   19   14     -1.70      0.00
    3   19   14      0.19      0.00
  -11    0   15     -4.22      0.00
   -9    0   15     -9.80      0.00
   -7    0   15     -4.68      0.00
   -5    0   15     -0.68      0.00
   -3    0   15     -2.53      0.00
   -1    0   15     -4.88      0.00
    1    0   15     -3.46      0.00
    3    0   15      0.41      0.00
    5    0   15      3.00      0.00
    7    0   15      1.05      0.00
    9    0   15     -1.19      0.00
   11    0   15     -0.59      0.00
  -12    1   15     -0.79      0.00
  -11    1   15      1.18      0.00
  -10    1   15      3.84      0.00
   -9    1   15      2.70      0.00
   -8    1   15      0.46      0.00
   -7    1   15      3.35      0.00
   -6    1   15     -0.97      0.00
   -5    1   15      2.85      0.00
   -4    1   15     -0.15      0.00
   -3    1   15     -0.86      0.00
   -2    1   15      1.04      0.00
   -1    1   15     -2.28      0.00
    0    1   15      0.10      0.00
    1    1   15     -4.50      0.00
    2    1   15      1.83      0.00
    3    1   15     -3.60      0.00
    4    1   15      1.98      0.00
    5    1   15      0.30      0.00
    6    1   15     -0.35      0.00
    7    1   15      0.90      0.00
    8    1   15     -0.38      0.00
    9    1   15     -1.12      0.00
   10    1   15      0.52      0.00
   11    1   15     -0.82      0.00
  -12    2   15      1.57      0.00
  -11    2   15     -0.71      0.00
  -10    2   15      6.48      0.00
   -9    2   15     -3.97      0.00
   -8    2   15      3.98      0.00
   -7    2   15     -2.56      0.00
   -6    2   15      3.37      0.00
   -5    2   15      3.44      0.00
   -4    2   15      3.34      0.00
   -3    2   15      2.28      0.00
   -2    2   15     -0.03      0.00
   -1    2   15      2.11      0.00
    0    2   15     -1.24      0.00
    1    2   15     -1.18      0.00
    2    2   15     -2.04      0.00
    3    2   15     -2.64      0.00
    4    2   15     -0.52      0.00
    5    2   15     -3.31      0.00
    6    2   15      0.44      0.00
    7    2   15      0.21      0.00
    8    2   15      0.21      0.00
    9    2   15     -0.57      0.00
   10    2   15     -0.11      0.00
   11    2   15     -1.67      0.00
  -12    3   15     -1.16      0.00
  -11    3   15      4.66      0.00
  -10    3   15     -4.23      0.00
   -9    3   15      5.81      0.00
   -8    3   15     -3.08      0.00
   -7    3   15     -0.09      0.00
   -6    3   15      0.29      0.00
   -5    3   15      0.25      0.00
   -4    3   15      3.19      0.00
   -3    3   15      0.36      0.00
   -2    3   15      2.97      0.00
   -1    3   15     -1.62      0.00
    0    3   15     -0.02      0.00
    1    3   15     -0.91      0.00
    2    3   15     -3.43      0.00
    3    3   15      0.50      0.00
    4    3   15     -4.31      0.00
    5    3   15      0.85      0.00
    6    3   15     -1.46      0.00
    7    3   15     -0.91      0.00
    8    3   15     -0.39      0.00
    9    3   15      2.33      0.00
   10    3   15     -0.18      0.00
   11    3   15      0.04      0.00
  -12    4   15      0.81      0.00
  -11    4   15      0.62      0.00
  -10    4   15      0.47      0.00
   -9    4   15      4.37      0.00
   -8    4   15     -3.19      0.00
   -7    4   15      3.43      0.00
   -6    4   15     -2.62      0.00
   -5    4   15     -0.96      0.00
   -4    4   15      0.73      0.00
   -3    4   15      3.11      0.00
   -2    4   15      0.27      0.00
   -1    4   15      2.24      0.00
    0    4   15      3.86      0.00
    1    4   15     -2.69      0.00
    2    4   15      4.17      0.00
    3    4   15     -4.16      0.00
    4    4   15      2.49      0.00
    5    4   15     -0.98      0.00
    6    4   15     -0.52      0.00
    7    4   15     -1.57      0.00
    8    4   15     -1.26      0.00
    9    4   15     -0.12      0.00
   10    4   15     -0.85      0.00
  -12    5   15     -1.50      0.00
  -11    5   15      1.68      0.00
  -10    5   15     -2.68      0.00
   -9    5   15      0.88      0.00
   -8    5   15      0.45      0.00
   -7    5   15     -2.14      0.00
   -6    5   15     -2.24      0.00
   -5    5   15     -2.26      0.00
   -4    5   15     -3.18      0.00
   -3    5   15     -1.36      0.00
   -2    5   15     -0.16      0.00
   -1    5   15      1.69      0.00
    0    5   15     -1.42      0.00
    1    5   15      2.76      0.00
    2    5   15     -2.62      0.00
    3    5   15      2.89      0.00
    4    5   15     -1.05      0.00
    5    5   15     -0.37      0.00
    6    5   15      1.51      0.00
    7    5   15     -0.59      0.00
    8    5   15      0.26      0.00
    9    5   15      0.43      0.00
   10    5   15      0.96      0.00
  -12    6   15     -0.04      0.00
  -11    6   15     -1.66      0.00
  -10    6   15     -4.01      0.00
   -9    6   15      2.13      0.00
   -8    6   15     -2.68      0.00
   -7    6   15      1.21      0.00
   -6    6   15      1.07      0.00
   -5    6   15     -2.08      0.00
   -4    6   15     -1.55      0.00
   -3    6   15     -3.33      0.00
   -2    6   15     -1.67      0.00
   -1    6   15     -2.07      0.00
    0    6   15      0.48      0.00
    1    6   15     -2.24      0.00
    2    6   15      1.12      0.00
    3    6   15      1.54      0.00
    4    6   15     -0.43      0.00
    5    6   15      3.49      0.00
    6    6   15      0.18      0.00
    7    6   15      1.66      0.00
    8    6   15     -0.90      0.00
    9    6   15      0.46      0.00
   10    6   15     -0.75      0.00
  -12    7   15     -1.06      0.00
  -11    7   15     -0.89      0.00
  -10    7   15     -0.07      0.00
   -9    7   15     -2.03      0.00
   -8    7   15      1.75      0.00
   -7    7   15     -0.47      0.00
   -6    7   15      0.69      0.00
   -5    7   15     -0.26      0.00
   -4    7   15      1.24      0.00
   -3    7   15     -1.52      0.00
   -2    7   15     -0.42      0.00
   -1    7   15     -2.04      0.00
    0    7   15     -0.61      0.00
    1    7   15     -0.62      0.00
    2    7   15     -0.25      0.00
    3    7   15     -0.17      0.00
    4    7   15      1.78      0.00
    5    7   15      0.85      0.00
    6    7   15      1.02      0.00
    7    7   15      0.89      0.00
    8    7   15      0.64      0.00
    9    7   15      0.56      0.00
   10    7   15     -0.06      0.00
  -12    8   15     -0.18      0.00
  -11    8   15      1.62      0.00
  -10    8   15     -1.15      0.00
   -9    8   15      0.91      0.00
   -8    8   15      0.94      0.00
   -7    8   15      0.65      0.00
   -6    8   15      0.33      0.00
   -5    8   15      0.80      0.00
   -4    8   15      0.90      0.00
   -3    8   15     -0.18      0.00
   -2    8   15     -0.98      0.00
   -1    8   15     -0.63      0.00
    0    8   15     -1.85      0.00
    1    8   15      0.33      0.00
    2    8   15     -1.17      0.00
    3    8   15      0.46      0.00
    4    8   15      0.70      0.00
    5    8   15      0.04      0.00
    6    8   15      0.76      0.00
    7    8   15      0.95      0.00
    8    8   15      0.04      0.00
    9    8   15      0.29      0.00
   10    8   15      0.09      0.00
  -11    9   15     -0.55      0.00
  -10    9   15      1.26      0.00
   -9    9   15      0.66      0.00
   -8    9   15      0.78      0.00
   -7    9   15      2.04      0.00
   -6    9   15      1.74      0.00
   -5    9   15      1.47      0.00
   -4    9   15      1.26      0.00
   -3    9   15      1.95      0.00
   -2    9   15     -0.91      0.00
   -1    9   15     -0.64      0.00
    0    9   15     -2.83      0.00
    1    9   15     -1.79      0.00
    2    9   15      0.08      0.00
    3    9   15     -0.70      0.00
    4    9   15      0.88      0.00
    5    9   15     -0.35      0.00
    6    9   15      1.97      0.00
    7    9   15      0.43      0.00
    8    9   15      0.50      0.00
    9    9   15     -0.34      0.00
  -11   10   15      1.61      0.00
  -10   10   15      2.54      0.00
   -9   10   15      1.25      0.00
   -8   10   15      2.47      0.00
   -7   10   15      2.16      0.00
   -6   10   15      1.72      0.00
   -5   10   15      1.71      0.00
   -4   10   15      3.01      0.00
   -3   10   15      1.16      0.00
   -2   10   15      1.23      0.00
   -1   10   15      0.38      0.00
    0   10   15     -1.30      0.00
    1   10   15     -1.37      0.00
    2   10   15      0.26      0.00
    3   10   15     -1.38      0.00
    4   10   15     -0.26      0.00
    5   10   15     -0.61      0.00
    6   10   15     -0.91      0.00
    7   10   15      0.00      0.00
    8   10   15      0.45      0.00
    9   10   15     -0.42      0.00
  -11   11   15      0.66      0.00
  -10   11   15     -0.48      0.00
   -9   11   15      3.07      0.00
   -8   11   15      0.05      0.00
   -7   11   15      3.73      0.00
   -6   11   15     -0.56      0.00
   -5   11   15      3.35      0.00
   -4   11   15      0.66      0.00
   -3   11   15      2.75      0.00
   -2   11   15     -0.14      0.00
   -1   11   15      1.65      0.00
    0   11   15     -2.09      0.00
    1   11   15     -1.90      0.00
    2   11   15     -0.62      0.00
    3   11   15     -2.65      0.00
    4   11   15      0.15      0.00
    5   11   15     -1.23      0.00
    6   11   15     -0.80      0.00
    7   11   15      0.48      0.00
    8   11   15      0.67      0.00
    9   11   15     -0.14      0.00
  -10   12   15      0.62      0.00
   -9   12   15      1.14      0.00
   -8   12   15     -0.28      0.00
   -7   12   15      0.84      0.00
   -6   12   15      0.54      0.00
   -5   12   15      0.25      0.00
   -4   12   15      1.81      0.00
   -3   12   15     -0.03      0.00
   -2   12   15      1.77      0.00
   -1   12   15     -0.38      0.00
    0   12   15     -0.33      0.00
    1   12   15      0.53      0.00
    2   12   15     -1.84      0.00
    3   12   15      0.45      0.00
    4   12   15     -1.22      0.00
    5   12   15     -1.43      0.00
    6   12   15     -2.06      0.00
    7   12   15     -0.65      0.00
    8   12   15     -1.25      0.00
   -9   13   15      0.30      0.00
   -8   13   15      0.15      0.00
   -7   13   15      1.06      0.00
   -6   13   15     -0.59      0.00
   -5   13   15     -0.34      0.00
   -4   13   15     -0.69      0.00
   -3   13   15      0.23      0.00
   -2   13   15      0.92      0.00
   -1   13   15     -0.03      0.00
    0   13   15      2.27      0.00
    1   13   15     -2.06      0.00
    2   13   15      0.36      0.00
    3   13   15      0.78      0.00
    4   13   15     -1.94      0.00
    5   13   15      1.19      0.00
    6   13   15     -0.35      0.00
    7   13   15     -0.35      0.00
    8   13   15      0.16      0.00
   -9   14   15      0.60      0.00
   -8   14   15      0.56      0.00
   -7   14   15     -1.07      0.00
   -6   14   15      0.85      0.00
   -5   14   15     -1.15      0.00
   -4   14   15      0.47      0.00
   -3   14   15      0.03      0.00
   -2   14   15     -1.87      0.00
   -1   14   15      2.76      0.00
    0   14   15     -0.74      0.00
    1   14   15      1.53      0.00
    2   14   15      0.83      0.00
    3   14   15     -0.12      0.00
    4   14   15      0.79      0.00
    5   14   15      0.21      0.00
    6   14   15     -0.33      0.00
    7   14   15     -0.17      0.00
   -8   15   15      0.48      0.00
   -7   15   15     -0.65      0.00
   -6   15   15      0.82      0.00
   -5   15   15     -0.36      0.00
   -4   15   15      1.69      0.00
   -3   15   15     -2.50      0.00
   -2   15   15      1.87      0.00
   -1   15   15     -0.84      0.00
    0   15   15      2.41      0.00
    1   15   15      1.13      0.00
    2   15   15      1.44      0.00
    3   15   15      1.10      0.00
    4   15   15      0.12      0.00
    5   15   15     -0.57      0.00
    6   15   15     -0.58      0.00
   -7   16   15     -0.13      0.00
   -6   16   15     -0.72      0.00
   -5   16   15      0.70      0.00
   -4   16   15     -0.65      0.00
   -3   16   15      2.52      0.00
   -2   16   15     -0.74      0.00
   -1   16   15     -0.75      0.00
    0   16   15      0.48      0.00
    1   16   15      0.55      0.00
    2   16   15      0.50      0.00
    3   16   15      1.77      0.00
    4   16   15      2.12      0.00
    5   16   15      0.50      0.00
   -6   17   15     -0.47      0.00
   -5   17   15     -0.78      0.00
   -4   17   15      1.64      0.00
   -3   17   15      0.60      0.00
   -2   17   15      0.69      0.00
   -1   17   15      0.95      0.00
    0   17   15      1.21      0.00
    1   17   15     -0.56      0.00
    2   17   15      0.36      0.00
    3   17   15     -0.14      0.00
    4   17   15     -0.02      0.00
   -5   18   15      0.03      0.00
   -4   18   15     -0.29      0.00
   -3   18   15     -1.34      0.00
   -2   18   15      1.17      0.00
   -1   18   15     -0.36      0.00
    0   18   15     -0.62      0.00
    1   18   15      1.16      0.00
    2   18   15     -0.43      0.00
    3   18   15      0.22      0.00
   -1   19   15      0.16      0.00
    0   19   15     -1.07      0.00
  -10    0   16      2.65      0.00
   -8    0   16      0.93      0.00
   -6    0   16      0.21      0.00
   -4    0   16      4.13      0.00
   -2    0   16     -0.36      0.00
    0    0   16      1.24      0.00
    2    0   16     -0.46      0.00
    4    0   16     -1.70      0.00
    6    0   16     -1.63      0.00
    8    0   16      0.44      0.00
   10    0   16     -0.02      0.00
  -11    1   16      1.32      0.00
  -10    1   16     -5.42      0.00
   -9    1   16      5.24      0.00
   -8    1   16     -1.16      0.00
   -7    1   16      2.51      0.00
   -6    1   16     -2.63      0.00
   -5    1   16      0.61      0.00
   -4    1   16     -0.53      0.00
   -3    1   16     -0.02      0.00
   -2    1   16      0.55      0.00
   -1    1   16     -0.94      0.00
    0    1   16     -0.34      0.00
    1    1   16     -1.09      0.00
    2    1   16     -0.64      0.00
    3    1   16     -0.22      0.00
    4    1   16      0.16      0.00
    5    1   16      0.99      0.00
    6    1   16     -0.12      0.00
    7    1   16      0.24      0.00
    8    1   16     -0.72      0.00
    9    1   16      1.05      0.00
   10    1   16      0.07      0.00
  -11    2   16      0.67      0.00
  -10    2   16     -0.89      0.00
   -9    2   16      1.35      0.00
   -8    2   16      1.52      0.00
   -7    2   16     -1.41      0.00
   -6    2   16      1.51      0.00
   -5    2   16     -4.42      0.00
   -4    2   16     -1.17      0.00
   -3    2   16      1.53      0.00
   -2    2   16     -1.83      0.00
   -1    2   16      2.66      0.00
    0    2   16     -0.09      0.00
    1    2   16      3.11      0.00
    2    2   16      0.02      0.00
    3    2   16      1.90      0.00
    4    2   16      0.47      0.00
    5    2   16     -0.21      0.00
    6    2   16      0.86      0.00
    7    2   16     -0.16      0.00
    8    2   16     -1.49      0.00
    9    2   16      0.63      0.00
   10    2   16     -0.48      0.00
  -12    3   16     -3.02      0.00
  -11    3   16      2.51      0.00
  -10    3   16     -7.32      0.00
   -9    3   16      2.66      0.00
   -8    3   16     -2.40      0.00
   -7    3   16      1.83      0.00
   -6    3   16      0.97      0.00
   -5    3   16     -1.15      0.00
   -4    3   16      0.61      0.00
   -3    3   16     -2.65      0.00
   -2    3   16      2.59      0.00
   -1    3   16     -1.59      0.00
    0    3   16      1.11      0.00
    1    3   16      1.00      0.00
    2    3   16     -1.85      0.00
    3    3   16      1.88      0.00
    4    3   16     -3.55      0.00
    5    3   16      0.68      0.00
    6    3   16      0.61      0.00
    7    3   16      0.70      0.00
    8    3   16     -0.19      0.00
    9    3   16      1.18      0.00
   10    3   16     -1.50      0.00
  -12    4   16     -1.20      0.00
  -11    4   16     -1.15      0.00
  -10    4   16     -2.14      0.00
   -9    4   16      0.14      0.00
   -8    4   16     -1.04      0.00
   -7    4   16      3.23      0.00
   -6    4   16      0.89      0.00
   -5    4   16      3.24      0.00
   -4    4   16     -0.60      0.00
   -3    4   16      2.56      0.00
   -2    4   16     -3.26      0.00
   -1    4   16      0.42      0.00
    0    4   16      2.05      0.00
    1    4   16     -1.01      0.00
    2    4   16      5.21      0.00
    3    4   16     -0.94      0.00
    4    4   16      2.85      0.00
    5    4   16     -0.15      0.00
    6    4   16     -0.30      0.00
    7    4   16      0.46      0.00
    8    4   16      0.59      0.00
    9    4   16     -0.12      0.00
   10    4   16     -0.13      0.00
  -12    5   16      1.04      0.00
  -11    5   16      0.57      0.00
  -10    5   16      0.01      0.00
   -9    5   16     -3.18      0.00
   -8    5   16      1.57      0.00
   -7    5   16     -4.24      0.00
   -6    5   16      1.34      0.00
   -5    5   16     -0.46      0.00
   -4    5   16      3.53      0.00
   -3    5   16     -0.68      0.00
   -2    5   16      1.45      0.00
   -1    5   16      0.96      0.00
    0    5   16     -2.05      0.00
    1    5   16      3.56      0.00
    2    5   16     -2.64      0.00
    3    5   16      2.09      0.00
    4    5   16     -1.00      0.00
    5    5   16     -0.71      0.00
    6    5   16     -0.12      0.00
    7    5   16      0.00      0.00
    8    5   16      0.34      0.00
    9    5   16     -1.15      0.00
   10    5   16      0.15      0.00
  -12    6   16      0.58      0.00
  -11    6   16      1.55      0.00
  -10    6   16      1.89      0.00
   -9    6   16      1.73      0.00
   -8    6   16     -0.81      0.00
   -7    6   16      1.84      0.00
   -6    6   16      0.46      0.00
   -5    6   16     -0.26      0.00
   -4    6   16      2.31      0.00
   -3    6   16      1.09      0.00
   -2    6   16      2.41      0.00
   -1    6   16     -0.67      0.00
    0    6   16      2.20      0.00
    1    6   16      0.01      0.00
    2    6   16      3.19      0.00
    3    6   16      0.72      0.00
    4    6   16      0.08      0.00
    5    6   16      1.29      0.00
    6    6   16     -1.20      0.00
    7    6   16      0.14      0.00
    8    6   16     -0.47      0.00
    9    6   16     -0.25      0.00
   10    6   16      0.81      0.00
  -11    7   16      0.11      0.00
  -10    7   16      0.81      0.00
   -9    7   16     -2.36      0.00
   -8    7   16      0.39      0.00
   -7    7   16      0.20      0.00
   -6    7   16     -1.51      0.00
   -5    7   16     -0.37      0.00
   -4    7   16     -0.44      0.00
   -3    7   16     -0.37      0.00
   -2    7   16     -0.86      0.00
   -1    7   16     -0.18      0.00
    0    7   16     -1.35      0.00
    1    7   16     -1.44      0.00
    2    7   16      0.42      0.00
    3    7   16     -2.63      0.00
    4    7   16      1.49      0.00
    5    7   16     -0.67      0.00
    6    7   16      0.29      0.00
    7    7   16      0.31      0.00
    8    7   16     -0.01      0.00
    9    7   16     -1.62      0.00
  -11    8   16      0.59      0.00
  -10    8   16      1.33      0.00
   -9    8   16      1.20      0.00
   -8    8   16     -1.01      0.00
   -7    8   16     -0.41      0.00
   -6    8   16     -0.73      0.00
   -5    8   16      0.26      0.00
   -4    8   16      0.32      0.00
   -3    8   16      0.48      0.00
   -2    8   16      1.46      0.00
   -1    8   16      2.66      0.00
    0    8   16      0.26      0.00
    1    8   16      1.33      0.00
    2    8   16     -0.87      0.00
    3    8   16     -0.39      0.00
    4    8   16     -0.10      0.00
    5    8   16     -1.72      0.00
    6    8   16     -0.57      0.00
    7    8   16     -0.76      0.00
    8    8   16     -0.29      0.00
    9    8   16     -0.23      0.00
  -11    9   16     -1.65      0.00
  -10    9   16     -0.92      0.00
   -9    9   16     -1.22      0.00
   -8    9   16     -3.47      0.00
   -7    9   16      0.57      0.00
   -6    9   16     -2.39      0.00
   -5    9   16     -0.84      0.00
   -4    9   16     -1.72      0.00
   -3    9   16      0.65      0.00
   -2    9   16     -0.06      0.00
   -1    9   16      1.35      0.00
    0    9   16      2.73      0.00
    1    9   16     -0.70      0.00
    2    9   16      0.97      0.00
    3    9   16     -1.96      0.00
    4    9   16     -1.26      0.00
    5    9   16     -1.21      0.00
    6    9   16      0.08      0.00
    7    9   16     -0.90      0.00
    8    9   16      0.52      0.00
    9    9   16     -0.13      0.00
  -10   10   16     -0.75      0.00
   -9   10   16     -0.60      0.00
   -8   10   16     -1.81      0.00
   -7   10   16     -0.38      0.00
   -6   10   16     -2.59      0.00
   -5   10   16     -1.86      0.00
   -4   10   16     -0.63      0.00
   -3   10   16     -1.86      0.00
   -2   10   16      0.25      0.00
   -1   10   16      0.17      0.00
    0   10   16      1.85      0.00
    1   10   16      1.67      0.00
    2   10   16      1.99      0.00
    3   10   16      0.14      0.00
    4   10   16      0.43      0.00
    5   10   16      0.23      0.00
    6   10   16     -1.30      0.00
    7   10   16     -0.79      0.00
    8   10   16     -0.49      0.00
  -10   11   16     -1.87      0.00
   -9   11   16      0.14      0.00
   -8   11   16     -2.96      0.00
   -7   11   16     -0.15      0.00
   -6   11   16     -2.35      0.00
   -5   11   16     -0.90      0.00
   -4   11   16     -2.42      0.00
   -3   11   16     -0.66      0.00
   -2   11   16     -0.38      0.00
   -1   11   16      1.31      0.00
    0   11   16      1.14      0.00
    1   11   16      1.99      0.00
    2   11   16      0.58      0.00
    3   11   16      1.95      0.00
    4   11   16      0.42      0.00
    5   11   16      0.29      0.00
    6   11   16      0.63      0.00
    7   11   16      0.39      0.00
    8   11   16      0.10      0.00
   -9   12   16     -0.53      0.00
   -8   12   16     -0.62      0.00
   -7   12   16     -1.11      0.00
   -6   12   16      0.84      0.00
   -5   12   16     -2.02      0.00
   -4   12   16     -0.28      0.00
   -3   12   16     -1.75      0.00
   -2   12   16      0.55      0.00
   -1   12   16     -1.26      0.00
    0   12   16      1.54      0.00
    1   12   16      0.94      0.00
    2   12   16      0.44      0.00
    3   12   16      1.89      0.00
    4   12   16      0.84      0.00
    5   12   16      1.16      0.00
    6   12   16      1.57      0.00
    7   12   16      0.45      0.00
   -9   13   16     -1.40      0.00
   -8   13   16     -0.64      0.00
   -7   13   16     -0.74      0.00
   -6   13   16     -0.37      0.00
   -5   13   16     -1.29      0.00
   -4   13   16     -0.32      0.00
   -3   13   16     -0.70      0.00
   -2   13   16     -2.02      0.00
   -1   13   16     -1.43      0.00
    0   13   16      1.15      0.00
    1   13   16     -0.50      0.00
    2   13   16      1.51      0.00
    3   13   16      1.65      0.00
    4   13   16      0.20      0.00
    5   13   16      0.52      0.00
    6   13   16      0.06      0.00
   -8   14   16      0.45      0.00
   -7   14   16     -0.25      0.00
   -6   14   16      0.34      0.00
   -5   14   16     -0.43      0.00
   -4   14   16      0.47      0.00
   -3   14   16      0.93      0.00
   -2   14   16     -0.30      0.00
   -1   14   16      0.60      0.00
    0   14   16     -2.70      0.00
    1   14   16     -0.17      0.00
    2   14   16     -1.30      0.00
    3   14   16     -0.85      0.00
    4   14   16      1.31      0.00
    5   14   16      0.88      0.00
   -7   15   16      0.26      0.00
   -6   15   16      0.25      0.00
   -5   15   16     -0.33      0.00
   -4   15   16     -0.41      0.00
   -3   15   16     -0.97      0.00
   -2   15   16      2.21      0.00
   -1   15   16     -2.33      0.00
    0   15   16      0.93      0.00
    1   15   16     -1.23      0.00
    2   15   16     -0.66      0.00
    3   15   16     -1.09      0.00
    4   15   16      0.24      0.00
    5   15   16     -0.94      0.00
   -6   16   16      0.83      0.00
   -5   16   16      0.33      0.00
   -4   16   16     -1.90      0.00
   -3   16   16      0.25      0.00
   -2   16   16     -1.15      0.00
   -1   16   16     -0.15      0.00
    0   16   16     -1.04      0.00
    1   16   16     -0.31      0.00
    2   16   16     -1.86      0.00
    3   16   16     -1.06      0.00
    4   16   16     -1.43      0.00
   -5   17   16     -0.63      0.00
   -4   17   16      1.31      0.00
   -3   17   16     -1.36      0.00
   -2   17   16      0.10      0.00
   -1   17   16      0.43      0.00
    0   17   16     -0.58      0.00
    1   17   16      0.20      0.00
    2   17   16     -0.04      0.00
    3   17   16      0.25      0.00
   -1   18   16     -0.27      0.00
    0   18   16     -0.31      0.00
   -9    0   17     -3.50      0.00
   -7    0   17     -0.95      0.00
   -5    0   17     -2.61      0.00
   -3    0   17      1.31      0.00
   -1    0   17      3.65      0.00
    1    0   17      2.88      0.00
    3    0   17      0.60      0.00
    5    0   17     -0.38      0.00
    7    0   17      0.31      0.00
    9    0   17     -0.21      0.00
  -11    1   17      2.18      0.00
  -10    1   17     -4.75      0.00
   -9    1   17     -1.16      0.00
   -8    1   17     -1.41      0.00
   -7    1   17     -1.20      0.00
   -6    1   17      1.05      0.00
   -5    1   17      2.91      0.00
   -4    1   17     -0.30      0.00
   -3    1   17     -1.17      0.00
   -2    1   17      2.22      0.00
   -1    1   17      0.18      0.00
    0    1   17      0.65      0.00
    1    1   17      1.32      0.00
    2    1   17     -0.78      0.00
    3    1   17     -0.02      0.00
    4    1   17     -1.53      0.00
    5    1   17     -1.63      0.00
    6    1   17     -0.20      0.00
    7    1   17      0.54      0.00
    8    1   17     -0.65      0.00
    9    1   17      0.04      0.00
  -11    2   17     -0.75      0.00
  -10    2   17      1.87      0.00
   -9    2   17     -0.76      0.00
   -8    2   17     -0.34      0.00
   -7    2   17     -1.98      0.00
   -6    2   17      1.93      0.00
   -5    2   17     -0.51      0.00
   -4    2   17     -0.62      0.00
   -3    2   17      2.05      0.00
   -2    2   17     -1.49      0.00
   -1    2   17      0.35      0.00
    0    2   17      0.94      0.00
    1    2   17      0.54      0.00
    2    2   17      2.49      0.00
    3    2   17      1.95      0.00
    4    2   17      2.51      0.00
    5    2   17      0.48      0.00
    6    2   17      0.24      0.00
    7    2   17      0.04      0.00
    8    2   17      0.20      0.00
    9    2   17      0.57      0.00
  -11    3   17      1.71      0.00
  -10    3   17      0.82      0.00
   -9    3   17     -2.12      0.00
   -8    3   17     -2.22      0.00
   -7    3   17     -1.71      0.00
   -6    3   17     -4.03      0.00
   -5    3   17     -1.20      0.00
   -4    3   17      0.83      0.00
   -3    3   17     -2.34      0.00
   -2    3   17      1.13      0.00
   -1    3   17     -1.70      0.00
    0    3   17     -0.50      0.00
    1    3   17     -1.11      0.00
    2    3   17     -0.54      0.00
    3    3   17     -0.08      0.00
    4    3   17      0.07      0.00
    5    3   17      0.33      0.00
    6    3   17      0.13      0.00
    7    3   17     -1.12      0.00
    8    3   17      0.96      0.00
    9    3   17     -1.08      0.00
  -11    4   17     -0.26      0.00
  -10    4   17      3.53      0.00
   -9    4   17      1.40      0.00
   -8    4   17      1.42      0.00
   -7    4   17      1.83      0.00
   -6    4   17     -2.21      0.00
   -5    4   17      0.50      0.00
   -4    4   17     -4.39      0.00
   -3    4   17      2.00      0.00
   -2    4   17     -3.14      0.00
   -1    4   17      1.19      0.00
    0    4   17     -1.48      0.00
    1    4   17     -2.16      0.00
    2    4   17      1.26      0.00
    3    4   17     -2.10      0.00
    4    4   17      2.22      0.00
    5    4   17      1.29      0.00
    6    4   17      0.60      0.00
    7    4   17      0.44      0.00
    8    4   17      1.43      0.00
    9    4   17     -0.83      0.00
  -11    5   17     -1.65      0.00
  -10    5   17      1.26      0.00
   -9    5   17     -1.44      0.00
   -8    5   17      0.41      0.00
   -7    5   17     -0.57      0.00
   -6    5   17      0.99      0.00
   -5    5   17     -2.73      0.00
   -4    5   17     -0.07      0.00
   -3    5   17     -4.18      0.00
   -2    5   17     -0.80      0.00
   -1    5   17     -1.42      0.00
    0    5   17     -3.68      0.00
    1    5   17     -0.08      0.00
    2    5   17     -4.11      0.00
    3    5   17      0.42      0.00
    4    5   17     -1.58      0.00
    5    5   17      0.35      0.00
    6    5   17     -0.23      0.00
    7    5   17      0.12      0.00
    8    5   17      0.71      0.00
    9    5   17     -0.54      0.00
  -11    6   17     -0.99      0.00
  -10    6   17      1.65      0.00
   -9    6   17      0.67      0.00
   -8    6   17     -2.29      0.00
   -7    6   17      1.73      0.00
   -6    6   17     -2.17      0.00
   -5    6   17      0.72      0.00
   -4    6   17     -1.30      0.00
   -3    6   17      0.78      0.00
   -2    6   17      0.25      0.00
   -1    6   17     -0.24      0.00
    0    6   17      0.86      0.00
    1    6   17     -2.91      0.00
    2    6   17     -0.01      0.00
    3    6   17     -2.81      0.00
    4    6   17     -0.77      0.00
    5    6   17     -0.59      0.00
    6    6   17     -0.16      0.00
    7    6   17     -0.02      0.00
    8    6   17      0.79      0.00
    9    6   17      0.56      0.00
  -11    7   17     -0.79      0.00
  -10    7   17     -1.48      0.00
   -9    7   17      0.22      0.00
   -8    7   17      0.09      0.00
   -7    7   17      1.47      0.00
   -6    7   17     -1.12      0.00
   -5    7   17      1.32      0.00
   -4    7   17     -1.57      0.00
   -3    7   17      1.26      0.00
   -2    7   17     -1.57      0.00
   -1    7   17      1.04      0.00
    0    7   17      0.28      0.00
    1    7   17      0.59      0.00
    2    7   17      0.73      0.00
    3    7   17     -1.08      0.00
    4    7   17      0.50      0.00
    5    7   17     -2.03      0.00
    6    7   17     -0.26      0.00
    7    7   17     -0.47      0.00
    8    7   17      0.19      0.00
    9    7   17      1.47      0.00
  -10    8   17     -0.01      0.00
   -9    8   17      2.08      0.00
   -8    8   17     -0.83      0.00
   -7    8   17      0.93      0.00
   -6    8   17     -0.06      0.00
   -5    8   17     -0.15      0.00
   -4    8   17     -0.45      0.00
   -3    8   17     -1.31      0.00
   -2    8   17     -0.04      0.00
   -1    8   17     -1.87      0.00
    0    8   17     -1.77      0.00
    1    8   17     -0.03      0.00
    2    8   17     -1.28      0.00
    3    8   17      1.46      0.00
    4    8   17      0.04      0.00
    5    8   17     -0.17      0.00
    6    8   17      1.01      0.00
    7    8   17     -0.30      0.00
    8    8   17     -0.02      0.00
  -10    9   17      0.87      0.00
   -9    9   17      0.45      0.00
   -8    9   17      0.12      0.00
   -7    9   17      2.35      0.00
   -6    9   17      1.11      0.00
   -5    9   17      1.29      0.00
   -4    9   17     -0.67      0.00
   -3    9   17      1.80      0.00
   -2    9   17     -0.10      0.00
   -1    9   17     -0.50      0.00
    0    9   17      0.78      0.00
    1    9   17     -1.19      0.00
    2    9   17      1.00      0.00
    3    9   17      1.45      0.00
    4    9   17      0.52      0.00
    5    9   17      0.29      0.00
    6    9   17      0.36      0.00
    7    9   17     -0.91      0.00
    8    9   17      0.59      0.00
  -10   10   17     -0.79      0.00
   -9   10   17      1.44      0.00
   -8   10   17      1.11      0.00
   -7   10   17      0.84      0.00
   -6   10   17      1.48      0.00
   -5   10   17      0.69      0.00
   -4   10   17      1.44      0.00
   -3   10   17     -1.18      0.00
   -2   10   17     -0.43      0.00
   -1   10   17     -1.10      0.00
    0   10   17     -2.24      0.00
    1   10   17     -0.76      0.00
    2   10   17     -2.34      0.00
    3   10   17     -0.63      0.00
    4   10   17     -0.07      0.00
    5   10   17      1.26      0.00
    6   10   17      0.29      0.00
    7   10   17      1.61      0.00
   -9   11   17      1.62      0.00
   -8   11   17      0.50      0.00
   -7   11   17      0.32      0.00
   -6   11   17      1.13      0.00
   -5   11   17      1.64      0.00
   -4   11   17     -0.08      0.00
   -3   11   17      0.50      0.00
   -2   11   17     -1.31      0.00
   -1   11   17     -1.18      0.00
    0   11   17     -1.54      0.00
    1   11   17      0.96      0.00
    2   11   17     -1.90      0.00
    3   11   17      2.42      0.00
    4   11   17     -0.32      0.00
    5   11   17     -0.27      0.00
    6   11   17     -0.65      0.00
    7   11   17     -1.02      0.00
   -8   12   17      2.15      0.00
   -7   12   17     -0.34      0.00
   -6   12   17      2.49      0.00
   -5   12   17      0.35      0.00
   -4   12   17      1.45      0.00
   -3   12   17      1.94      0.00
   -2   12   17      1.56      0.00
   -1   12   17     -0.70      0.00
    0   12   17     -0.97      0.00
    1   12   17     -2.21      0.00
    2   12   17     -1.89      0.00
    3   12   17     -1.87      0.00
    4   12   17     -1.34      0.00
    5   12   17      0.47      0.00
    6   12   17      0.83      0.00
   -8   13   17      0.78      0.00
   -7   13   17      0.88      0.00
   -6   13   17      0.56      0.00
   -5   13   17      0.50      0.00
   -4   13   17      0.20      0.00
   -3   13   17      0.12      0.00
   -2   13   17      0.66      0.00
   -1   13   17      0.53      0.00
    0   13   17      0.28      0.00
    1   13   17      0.13      0.00
    2   13   17     -0.30      0.00
    3   13   17     -0.82      0.00
    4   13   17     -0.28      0.00
    5   13   17     -0.41      0.00
   -7   14   17     -0.33      0.00
   -6   14   17      0.02      0.00
   -5   14   17      1.70      0.00
   -4   14   17     -0.54      0.00
   -3   14   17     -1.00      0.00
   -2   14   17      0.20      0.00
   -1   14   17      0.69      0.00
    0   14   17     -0.59      0.00
    1   14   17      1.28      0.00
    2   14   17     -0.89      0.00
    3   14   17     -0.47      0.00
    4   14   17     -1.28      0.00
   -6   15   17     -0.05      0.00
   -5   15   17      0.34      0.00
   -4   15   17      0.76      0.00
   -3   15   17     -0.67      0.00
   -2   15   17      1.77      0.00
   -1   15   17     -0.73      0.00
    0   15   17      1.57      0.00
    1   15   17      0.00      0.00
    2   15   17      1.06      0.00
    3   15   17     -0.08      0.00
    4   15   17      1.35      0.00
   -5   16   17     -0.13      0.00
   -4   16   17      0.55      0.00
   -3   16   17     -0.43      0.00
   -2   16   17     -0.88      0.00
   -1   16   17     -0.03      0.00
    0   16   17      0.03      0.00
    1   16   17      1.51      0.00
    2   16   17      0.33      0.00
   -1   17   17      0.00      0.00
    0   17   17      0.14      0.00
   -8    0   18      2.77      0.00
   -6    0   18     -2.74      0.00
   -4    0   18     -2.36      0.00
   -2    0   18     -4.22      0.00
    0    0   18     -2.41      0.00
    2    0   18      0.40      0.00
    4    0   18      2.70      0.00
    6    0   18      0.19      0.00
    8    0   18      1.03      0.00
  -10    1   18     -0.63      0.00
   -9    1   18      0.56      0.00
   -8    1   18      0.68      0.00
   -7    1   18     -0.43      0.00
   -6    1   18     -1.21      0.00
   -5    1   18      1.06      0.00
   -4    1   18     -0.11      0.00
   -3    1   18     -2.15      0.00
   -2    1   18      0.50      0.00
   -1    1   18     -2.89      0.00
    0    1   18     -1.49      0.00
    1    1   18     -1.57      0.00
    2    1   18     -1.77      0.00
    3    1   18     -0.89      0.00
    4    1   18     -0.13      0.00
    5    1   18     -0.59      0.00
    6    1   18      0.16      0.00
    7    1   18     -0.66      0.00
    8    1   18     -0.05      0.00
    9    1   18      0.38      0.00
  -10    2   18      2.57      0.00
   -9    2   18      2.92      0.00
   -8    2   18      0.57      0.00
   -7    2   18      4.00      0.00
   -6    2   18      1.03      0.00
   -5    2   18     -0.03      0.00
   -4    2   18     -2.32      0.00
   -3    2   18      1.25      0.00
   -2    2   18     -2.27      0.00
   -1    2   18     -0.95      0.00
    0    2   18      0.06      0.00
    1    2   18     -2.09      0.00
    2    2   18     -0.20      0.00
    3    2   18     -1.64      0.00
    4    2   18     -0.85      0.00
    5    2   18      0.39      0.00
    6    2   18      0.54      0.00
    7    2   18     -0.12      0.00
    8    2   18      0.70      0.00
    9    2   18      0.21      0.00
  -10    3   18      0.31      0.00
   -9    3   18     -0.84      0.00
   -8    3   18      0.01      0.00
   -7    3   18      2.39      0.00
   -6    3   18     -0.10      0.00
   -5    3   18      2.16      0.00
   -4    3   18      2.35      0.00
   -3    3   18     -0.04      0.00
   -2    3   18      0.20      0.00
   -1    3   18      0.52      0.00
    0    3   18     -1.29      0.00
    1    3   18      0.41      0.00
    2    3   18     -0.74      0.00
    3    3   18      0.17      0.00
    4    3   18     -1.58      0.00
    5    3   18     -0.22      0.00
    6    3   18     -0.82      0.00
    7    3   18     -1.53      0.00
    8    3   18      0.41      0.00
    9    3   18     -0.24      0.00
  -10    4   18     -0.97      0.00
   -9    4   18      0.38      0.00
   -8    4   18     -1.20      0.00
   -7    4   18     -0.97      0.00
   -6    4   18      0.17      0.00
   -5    4   18      2.65      0.00
   -4    4   18     -0.10      0.00
   -3    4   18      4.36      0.00
   -2    4   18      0.18      0.00
   -1    4   18      3.20      0.00
    0    4   18      0.12      0.00
    1    4   18      1.01      0.00
    2    4   18      0.15      0.00
    3    4   18     -1.29      0.00
    4    4   18     -0.83      0.00
    5    4   18     -1.18      0.00
    6    4   18     -0.74      0.00
    7    4   18     -0.18      0.00
    8    4   18     -1.13      0.00
  -10    5   18     -0.15      0.00
   -9    5   18      1.61      0.00
   -8    5   18      0.09      0.00
   -7    5   18      0.86      0.00
   -6    5   18      1.31      0.00
   -5    5   18     -1.37      0.00
   -4    5   18      2.21      0.00
   -3    5   18     -1.41      0.00
   -2    5   18      3.23      0.00
   -1    5   18     -0.37      0.00
    0    5   18      2.64      0.00
    1    5   18      2.35      0.00
    2    5   18      0.11      0.00
    3    5   18      2.50      0.00
    4    5   18     -0.48      0.00
    5    5   18     -0.02      0.00
    6    5   18     -0.21      0.00
    7    5   18     -0.50      0.00
    8    5   18     -1.43      0.00
  -10    6   18     -0.39      0.00
   -9    6   18     -1.03      0.00
   -8    6   18     -0.70      0.00
   -7    6   18      0.98      0.00
   -6    6   18     -1.11      0.00
   -5    6   18      2.27      0.00
   -4    6   18     -0.68      0.00
   -3    6   18      1.46      0.00
   -2    6   18      0.24      0.00
   -1    6   18      0.23      0.00
    0    6   18      1.46      0.00
    1    6   18     -0.71      0.00
    2    6   18      2.22      0.00
    3    6   18     -0.87      0.00
    4    6   18      1.52      0.00
    5    6   18     -0.56      0.00
    6    6   18      0.50      0.00
    7    6   18     -0.23      0.00
    8    6   18     -1.30      0.00
  -10    7   18     -0.48      0.00
   -9    7   18      0.64      0.00
   -8    7   18      0.63      0.00
   -7    7   18     -0.75      0.00
   -6    7   18      1.34      0.00
   -5    7   18      0.78      0.00
   -4    7   18     -0.21      0.00
   -3    7   18      0.19      0.00
   -2    7   18      0.28      0.00
   -1    7   18      1.52      0.00
    0    7   18      1.06      0.00
    1    7   18      2.77      0.00
    2    7   18      0.05      0.00
    3    7   18      1.73      0.00
    4    7   18      2.01      0.00
    5    7   18      0.11      0.00
    6    7   18      1.31      0.00
    7    7   18      0.31      0.00
    8    7   18     -1.64      0.00
  -10    8   18     -0.66      0.00
   -9    8   18      0.39      0.00
   -8    8   18     -1.86      0.00
   -7    8   18     -0.41      0.00
   -6    8   18      0.18      0.00
   -5    8   18     -0.13      0.00
   -4    8   18      1.32      0.00
   -3    8   18     -2.36      0.00
   -2    8   18      1.12      0.00
   -1    8   18     -1.10      0.00
    0    8   18      0.49      0.00
    1    8   18      1.19      0.00
    2    8   18     -1.34      0.00
    3    8   18      1.08      0.00
    4    8   18     -1.65      0.00
    5    8   18      1.08      0.00
    6    8   18      0.55      0.00
    7    8   18      0.22      0.00
   -9    9   18     -1.00      0.00
   -8    9   18      0.95      0.00
   -7    9   18     -1.32      0.00
   -6    9   18     -0.56      0.00
   -5    9   18      0.65      0.00
   -4    9   18     -1.10      0.00
   -3    9   18      1.51      0.00
   -2    9   18     -1.72      0.00
   -1    9   18      0.53      0.00
    0    9   18      0.02      0.00
    1    9   18      2.10      0.00
    2    9   18      0.86      0.00
    3    9   18      1.80      0.00
    4    9   18      0.45      0.00
    5    9   18      1.72      0.00
    6    9   18     -0.39      0.00
    7    9   18     -0.09      0.00
   -9   10   18     -0.53      0.00
   -8   10   18      0.43      0.00
   -7   10   18     -1.37      0.00
   -6   10   18     -0.19      0.00
   -5   10   18     -1.02      0.00
   -4   10   18      1.39      0.00
   -3   10   18      0.03      0.00
   -2   10   18      1.95      0.00
   -1   10   18      1.34      0.00
    0   10   18     -0.89      0.00
    1   10   18      1.10      0.00
    2   10   18     -1.57      0.00
    3   10   18     -0.31      0.00
    4   10   18     -1.23      0.00
    5   10   18      0.39      0.00
    6   10   18     -0.84      0.00
   -8   11   18     -0.96      0.00
   -7   11   18     -0.60      0.00
   -6   11   18     -1.15      0.00
   -5   11   18      0.13      0.00
   -4   11   18     -1.74      0.00
   -3   11   18     -0.95      0.00
   -2   11   18      0.69      0.00
   -1   11   18      0.58      0.00
    0   11   18      1.09      0.00
    1   11   18      1.47      0.00
    2   11   18     -0.67      0.00
    3   11   18      0.98      0.00
    4   11   18     -0.73      0.00
    5   11   18     -0.12      0.00
    6   11   18      0.59      0.00
   -7   12   18     -1.46      0.00
   -6   12   18     -0.17      0.00
   -5   12   18     -0.06      0.00
   -4   12   18     -0.46      0.00
   -3   12   18     -0.89      0.00
   -2   12   18     -0.11      0.00
   -1   12   18      0.09      0.00
    0   12   18      1.34      0.00
    1   12   18      0.48      0.00
    2   12   18      2.19      0.00
    3   12   18     -0.09      0.00
    4   12   18     -0.61      0.00
   -7   13   18     -0.34      0.00
   -6   13   18     -2.10      0.00
   -5   13   18     -0.45      0.00
   -4   13   18      1.33      0.00
   -3   13   18     -1.07      0.00
   -2   13   18      0.47      0.00
   -1   13   18     -0.46      0.00
    0   13   18     -0.33      0.00
    1   13   18      0.26      0.00
    2   13   18      0.21      0.00
    3   13   18     -0.81      0.00
    4   13   18      1.49      0.00
   -6   14   18     -1.06      0.00
   -5   14   18      0.47      0.00
   -4   14   18     -0.19      0.00
   -3   14   18     -0.72      0.00
   -2   14   18     -0.27      0.00
   -1   14   18     -1.23      0.00
    0   14   18     -0.13      0.00
    1   14   18      0.68      0.00
    2   14   18      0.54      0.00
    3   14   18      1.82      0.00
   -4   15   18      0.67      0.00
   -3   15   18      0.83      0.00
   -2   15   18      0.64      0.00
   -1   15   18      0.06      0.00
    0   15   18     -0.03      0.00
    1   15   18     -1.54      0.00
    2   15   18      0.62      0.00
   -9    0   19      0.00      0.00
   -7    0   19      1.27      0.00
   -5    0   19      0.68      0.00
   -3    0   19      2.31      0.00
   -1    0   19      2.42      0.00
    1    0   19      2.15      0.00
    3    0   19      0.80      0.00
    5    0   19      1.07      0.00
    7    0   19      0.75      0.00
   -9    1   19      0.21      0.00
   -8    1   19     -0.90      0.00
   -7    1   19     -1.99      0.00
   -6    1   19      1.36      0.00
   -5    1   19     -0.67      0.00
   -4    1   19      3.24      0.00
   -3    1   19     -0.04      0.00
   -2    1   19      4.24      0.00
   -1    1   19      0.81      0.00
    0    1   19      1.66      0.00
    1    1   19      0.68      0.00
    2    1   19      0.32      0.00
    3    1   19      1.30      0.00
    4    1   19     -0.04      0.00
    5    1   19      0.30      0.00
    6    1   19      0.57      0.00
    7    1   19      0.45      0.00
    8    1   19     -1.42      0.00
   -9    2   19     -0.34      0.00
   -8    2   19     -2.54      0.00
   -7    2   19     -0.59      0.00
   -6    2   19      0.22      0.00
   -5    2   19     -0.98      0.00
   -4    2   19      0.13      0.00
   -3    2   19      1.61      0.00
   -2    2   19      1.09      0.00
   -1    2   19      1.45      0.00
    0    2   19      2.23      0.00
    1    2   19      0.13      0.00
    2    2   19      1.49      0.00
    3    2   19      0.44      0.00
    4    2   19      0.15      0.00
    5    2   19      0.08      0.00
    6    2   19      0.44      0.00
    7    2   19      0.15      0.00
    8    2   19     -0.56      0.00
   -9    3   19     -0.44      0.00
   -8    3   19      2.15      0.00
   -7    3   19     -0.51      0.00
   -6    3   19     -1.30      0.00
   -5    3   19     -2.42      0.00
   -4    3   19     -1.09      0.00
   -3    3   19     -3.52      0.00
   -2    3   19      0.17      0.00
   -1    3   19      0.08      0.00
    0    3   19      0.35      0.00
    1    3   19      1.02      0.00
    2    3   19     -0.99      0.00
    3    3   19      0.92      0.00
    4    3   19     -0.30      0.00
    5    3   19      1.27      0.00
    6    3   19      0.64      0.00
    7    3   19      1.58      0.00
    8    3   19      0.06      0.00
   -9    4   19     -0.94      0.00
   -8    4   19      0.09      0.00
   -7    4   19     -1.51      0.00
   -6    4   19      1.81      0.00
   -5    4   19      0.54      0.00
   -4    4   19     -0.32      0.00
   -3    4   19     -0.54      0.00
   -2    4   19     -0.69      0.00
   -1    4   19     -1.02      0.00
    0    4   19     -0.06      0.00
    1    4   19     -0.19      0.00
    2    4   19      1.50      0.00
    3    4   19     -0.39      0.00
    4    4   19      1.84      0.00
    5    4   19     -0.72      0.00
    6    4   19      0.11      0.00
    7    4   19      1.28      0.00
   -9    5   19      0.24      0.00
   -8    5   19     -0.38      0.00
   -7    5   19      0.49      0.00
   -6    5   19      0.39      0.00
   -5    5   19     -1.84      0.00
   -4    5   19      1.63      0.00
   -3    5   19     -4.18      0.00
   -2    5   19      1.44      0.00
   -1    5   19     -3.84      0.00
    0    5   19      0.79      0.00
    1    5   19     -0.40      0.00
    2    5   19     -0.65      0.00
    3    5   19      0.38      0.00
    4    5   19      0.50      0.00
    5    5   19      0.06      0.00
    6    5   19      1.37      0.00
    7    5   19      1.29      0.00
   -9    6   19     -0.64      0.00
   -8    6   19      0.59      0.00
   -7    6   19      0.18      0.00
   -6    6   19     -2.06      0.00
   -5    6   19      1.30      0.00
   -4    6   19     -0.88      0.00
   -3    6   19      0.19      0.00
   -2    6   19     -1.97      0.00
   -1    6   19     -0.71      0.00
    0    6   19     -2.58      0.00
    1    6   19     -1.27      0.00
    2    6   19     -0.18      0.00
    3    6   19     -0.88      0.00
    4    6   19     -0.21      0.00
    5    6   19     -0.39      0.00
    6    6   19     -0.86      0.00
    7    6   19      0.96      0.00
   -9    7   19      0.48      0.00
   -8    7   19      1.71      0.00
   -7    7   19     -1.57      0.00
   -6    7   19      1.12      0.00
   -5    7   19     -0.65      0.00
   -4    7   19      1.30      0.00
   -3    7   19      0.81      0.00
   -2    7   19      0.07      0.00
   -1    7   19     -0.31      0.00
    0    7   19     -2.94      0.00
    1    7   19      1.16      0.00
    2    7   19     -2.33      0.00
    3    7   19      1.40      0.00
    4    7   19     -0.36      0.00
    5    7   19     -0.37      0.00
    6    7   19     -0.06      0.00
    7    7   19      0.95      0.00
   -9    8   19      0.01      0.00
   -8    8   19     -0.36      0.00
   -7    8   19      1.14      0.00
   -6    8   19     -0.76      0.00
   -5    8   19     -1.71      0.00
   -4    8   19      0.86      0.00
   -3    8   19     -1.24      0.00
   -2    8   19      2.09      0.00
   -1    8   19     -0.86      0.00
    0    8   19     -0.55      0.00
    1    8   19     -2.51      0.00
    2    8   19     -1.88      0.00
    3    8   19     -0.35      0.00
    4    8   19     -2.99      0.00
    5    8   19      0.37      0.00
    6    8   19     -1.46      0.00
   -8    9   19      1.16      0.00
   -7    9   19     -0.46      0.00
   -6    9   19     -0.47      0.00
   -5    9   19      0.82      0.00
   -4    9   19     -1.87      0.00
   -3    9   19      1.32      0.00
   -2    9   19     -1.82      0.00
   -1    9   19      1.13      0.00
    0    9   19     -1.54      0.00
    1    9   19     -0.12      0.00
    2    9   19     -0.96      0.00
    3    9   19     -1.56      0.00
    4    9   19     -0.85      0.00
    5    9   19     -0.22      0.00
    6    9   19     -1.41      0.00
   -8   10   19      0.30      0.00
   -7   10   19     -0.21      0.00
   -6   10   19      1.19      0.00
   -5   10   19     -0.26      0.00
   -4   10   19      2.12      0.00
   -3   10   19     -1.38      0.00
   -2   10   19      0.84      0.00
   -1   10   19     -0.79      0.00
    0   10   19      0.86      0.00
    1   10   19      0.01      0.00
    2   10   19      0.87      0.00
    3   10   19      0.32      0.00
    4   10   19      0.44      0.00
    5   10   19     -1.34      0.00
   -7   11   19      0.43      0.00
   -6   11   19     -1.43      0.00
   -5   11   19     -0.19      0.00
   -4   11   19      0.87      0.00
   -3   11   19      0.05      0.00
   -2   11   19      0.19      0.00
   -1   11   19     -1.75      0.00
    0   11   19     -0.99      0.00
    1   11   19     -2.72      0.00
    2   11   19     -0.06      0.00
    3   11   19     -1.11      0.00
    4   11   19      0.48      0.00
   -6   12   19      0.62      0.00
   -5   12   19     -0.10      0.00
   -4   12   19     -0.16      0.00
   -3   12   19      0.72      0.00
   -2   12   19     -0.19      0.00
   -1   12   19      0.37      0.00
    0   12   19      0.06      0.00
    1   12   19     -0.45      0.00
    2   12   19      1.33      0.00
    3   12   19     -0.14      0.00
   -5   13   19     -0.99      0.00
   -4   13   19      0.58      0.00
   -3   13   19      0.68      0.00
   -2   13   19      0.41      0.00
   -1   13   19      0.98      0.00
    0   13   19     -0.54      0.00
    1   13   19     -0.71      0.00
    2   13   19     -0.26      0.00
   -2   14   19     -0.24      0.00
   -1   14   19      0.24      0.00
    0   14   19      0.59      0.00
    1   14   19     -0.75      0.00
   -8    0   20      1.03      0.00
   -6    0   20      1.48      0.00
   -4    0   20     -0.83      0.00
   -2    0   20     -2.04      0.00
    0    0   20     -0.40      0.00
    2    0   20     -0.34      0.00
    4    0   20     -1.02      0.00
    6    0   20     -1.82      0.00
   -8    1   20      0.92      0.00
   -7    1   20     -1.60      0.00
   -6    1   20     -0.10      0.00
   -5    1   20     -2.24      0.00
   -4    1   20     -0.60      0.00
   -3    1   20     -3.87      0.00
   -2    1   20     -1.38      0.00
   -1    1   20     -2.91      0.00
    0    1   20     -0.32      0.00
    1    1   20     -1.72      0.00
    2    1   20     -0.75      0.00
    3    1   20     -1.11      0.00
    4    1   20     -0.54      0.00
    5    1   20     -0.96      0.00
    6    1   20     -0.47      0.00
   -8    2   20     -0.08      0.00
   -7    2   20      0.82      0.00
   -6    2   20      1.06      0.00
   -5    2   20      1.87      0.00
   -4    2   20      1.30      0.00
   -3    2   20      1.26      0.00
   -2    2   20     -0.97      0.00
   -1    2   20     -0.90      0.00
    0    2   20     -1.08      0.00
    1    2   20     -0.75      0.00
    2    2   20      0.93      0.00
    3    2   20     -0.49      0.00
    4    2   20      0.52      0.00
    5    2   20     -1.36      0.00
    6    2   20     -0.84      0.00
   -9    3   20     -0.84      0.00
   -8    3   20      0.49      0.00
   -7    3   20      0.00      0.00
   -6    3   20     -1.13      0.00
   -5    3   20     -0.03      0.00
   -4    3   20      1.13      0.00
   -3    3   20     -1.18      0.00
   -2    3   20      0.76      0.00
   -1    3   20     -0.97      0.00
    0    3   20     -1.30      0.00
    1    3   20      1.30      0.00
    2    3   20     -1.31      0.00
    3    3   20      0.73      0.00
    4    3   20     -1.00      0.00
    5    3   20     -0.14      0.00
    6    3   20     -1.69      0.00
   -9    4   20      0.86      0.00
   -8    4   20      0.05      0.00
   -7    4   20     -0.52      0.00
   -6    4   20     -0.35      0.00
   -5    4   20     -0.23      0.00
   -4    4   20      0.02      0.00
   -3    4   20      1.65      0.00
   -2    4   20      0.13      0.00
   -1    4   20      0.81      0.00
    0    4   20     -1.11      0.00
    1    4   20     -1.61      0.00
    2    4   20     -0.37      0.00
    3    4   20     -1.26      0.00
    4    4   20      0.70      0.00
    5    4   20     -0.54      0.00
    6    4   20     -0.74      0.00
   -8    5   20     -0.57      0.00
   -7    5   20      0.24      0.00
   -6    5   20      0.45      0.00
   -5    5   20     -1.01      0.00
   -4    5   20      2.53      0.00
   -3    5   20      0.27      0.00
   -2    5   20      2.41      0.00
   -1    5   20      1.44      0.00
    0    5   20      0.59      0.00
    1    5   20      2.22      0.00
    2    5   20     -0.02      0.00
    3    5   20      1.38      0.00
    4    5   20      0.40      0.00
    5    5   20     -0.13      0.00
    6    5   20     -0.79      0.00
   -8    6   20      0.23      0.00
   -7    6   20     -0.14      0.00
   -6    6   20     -1.25      0.00
   -5    6   20     -0.55      0.00
   -4    6   20     -2.27      0.00
   -3    6   20      0.11      0.00
   -2    6   20     -1.16      0.00
   -1    6   20      2.35      0.00
    0    6   20     -0.29      0.00
    1    6   20     -0.08      0.00
    2    6   20     -1.73      0.00
    3    6   20     -0.42      0.00
    4    6   20     -1.30      0.00
    5    6   20      1.61      0.00
    6    6   20     -1.07      0.00
   -8    7   20      0.27      0.00
   -7    7   20     -2.08      0.00
   -6    7   20      2.22      0.00
   -5    7   20     -0.83      0.00
   -4    7   20      0.01      0.00
   -3    7   20      0.35      0.00
   -2    7   20      0.01      0.00
   -1    7   20      1.15      0.00
    0    7   20      1.21      0.00
    1    7   20      1.91      0.00
    2    7   20      0.59      0.00
    3    7   20      0.88      0.00
    4    7   20      0.25      0.00
    5    7   20      0.18      0.00
   -8    8   20     -0.67      0.00
   -7    8   20      0.17      0.00
   -6    8   20      1.00      0.00
   -5    8   20     -0.52      0.00
   -4    8   20      1.87      0.00
   -3    8   20     -1.37      0.00
   -2    8   20      0.81      0.00
   -1    8   20     -0.68      0.00
    0    8   20      3.20      0.00
    1    8   20     -0.61      0.00
    2    8   20      3.00      0.00
    3    8   20      0.54      0.00
    4    8   20      0.44      0.00
    5    8   20      1.80      0.00
   -7    9   20     -0.79      0.00
   -6    9   20     -0.83      0.00
   -5    9   20     -0.27      0.00
   -4    9   20     -1.36      0.00
   -3    9   20      1.31      0.00
   -2    9   20     -1.01      0.00
   -1    9   20      1.10      0.00
    0    9   20     -1.10      0.00
    1    9   20     -0.28      0.00
    2    9   20      0.49      0.00
    3    9   20     -0.98      0.00
    4    9   20      1.50      0.00
   -6   10   20      1.44      0.00
   -5   10   20     -1.35      0.00
   -4   10   20      0.36      0.00
   -3   10   20     -1.30      0.00
   -2   10   20      0.85      0.00
   -1   10   20     -0.23      0.00
    0   10   20      2.80      0.00
    1   10   20      0.32      0.00
    2   10   20      1.30      0.00
    3   10   20      0.40      0.00
   -5   11   20     -0.24      0.00
   -4   11   20     -0.43      0.00
   -3   11   20      0.34      0.00
   -2   11   20     -0.48      0.00
   -1   11   20      1.45      0.00
    0   11   20      0.77      0.00
    1   11   20     -0.40      0.00
    2   11   20      1.38      0.00
   -4   12   20     -1.47      0.00
   -3   12   20     -0.33      0.00
   -2   12   20     -1.65      0.00
   -1   12   20     -0.29      0.00
    0   12   20     -0.54      0.00
    1   12   20      0.74      0.00
   -1   13   20      0.63      0.00
   -7    0   21      0.24      0.00
   -3    0   21      2.70      0.00
   -1    0   21      2.59      0.00
    1    0   21      1.64      0.00
    3    0   21      1.29      0.00
   -7    1   21      1.19      0.00
   -6    1   21     -1.09      0.00
   -5    1   21     -0.18      0.00
   -4    1   21     -0.17      0.00
   -3    1   21     -0.61      0.00
   -2    1   21      0.92      0.00
   -1    1   21      0.78      0.00
    0    1   21     -0.01      0.00
    1    1   21      1.24      0.00
    2    1   21     -0.62      0.00
    3    1   21      0.57      0.00
    4    1   21      0.40      0.00
   -7    2   21      0.24      0.00
   -6    2   21     -0.24      0.00
   -5    2   21      0.05      0.00
   -4    2   21     -0.95      0.00
   -3    2   21      1.57      0.00
   -2    2   21     -0.42      0.00
   -1    2   21      2.87      0.00
    0    2   21     -0.99      0.00
    1    2   21      0.56      0.00
    2    2   21     -0.97      0.00
    3    2   21      0.33      0.00
    4    2   21      0.79      0.00
   -7    3   21      0.11      0.00
   -6    3   21      0.96      0.00
   -5    3   21     -0.70      0.00
   -4    3   21      0.61      0.00
   -3    3   21     -1.31      0.00
   -2    3   21      0.37      0.00
   -1    3   21      0.55      0.00
    0    3   21     -0.23      0.00
    1    3   21      2.52      0.00
    2    3   21     -0.11      0.00
    3    3   21      1.65      0.00
    4    3   21      0.18      0.00
   -7    4   21     -0.07      0.00
   -6    4   21      0.77      0.00
   -5    4   21     -0.27      0.00
   -4    4   21     -1.41      0.00
   -3    4   21      0.35      0.00
   -2    4   21     -1.85      0.00
   -1    4   21      0.40      0.00
    0    4   21      0.37      0.00
    1    4   21     -1.56      0.00
    2    4   21     -0.52      0.00
    3    4   21     -1.78      0.00
    4    4   21     -0.51      0.00
   -7    5   21     -1.04      0.00
   -6    5   21      1.78      0.00
   -5    5   21     -0.44      0.00
   -4    5   21      0.61      0.00
   -3    5   21     -0.49      0.00
   -2    5   21     -0.64      0.00
   -1    5   21     -0.26      0.00
    0    5   21     -1.13      0.00
    1    5   21      0.50      0.00
    2    5   21      0.06      0.00
    3    5   21      0.43      0.00
    4    5   21     -0.21      0.00
   -7    6   21     -0.15      0.00
   -6    6   21      0.91      0.00
   -5    6   21      1.09      0.00
   -4    6   21      0.64      0.00
   -3    6   21      0.29      0.00
   -2    6   21     -0.20      0.00
   -1    6   21     -1.13      0.00
    0    6   21      0.97      0.00
    1    6   21     -0.55      0.00
    2    6   21      0.57      0.00
    3    6   21      0.17      0.00
   -7    7   21     -0.90      0.00
   -6    7   21      0.04      0.00
   -5    7   21     -0.79      0.00
   -4    7   21     -1.13      0.00
   -3    7   21      0.33      0.00
   -2    7   21     -0.46      0.00
   -1    7   21     -1.19      0.00
    0    7   21     -0.47      0.00
    1    7   21     -2.42      0.00
    2    7   21     -0.36      0.00
    3    7   21     -1.13      0.00
   -6    8   21      0.62      0.00
   -5    8   21      0.00      0.00
   -4    8   21      0.99      0.00
   -3    8   21     -0.45      0.00
   -2    8   21     -0.13      0.00
   -1    8   21     -0.79      0.00
    0    8   21      1.00      0.00
    1    8   21     -0.30      0.00
    2    8   21      1.42      0.00
    3    8   21     -0.42      0.00
   -5    9   21      1.37      0.00
   -4    9   21     -0.95      0.00
   -3    9   21      0.96      0.00
   -2    9   21     -1.34      0.00
   -1    9   21      0.31      0.00
    0    9   21     -1.95      0.00
    1    9   21      0.44      0.00
    2    9   21     -1.10      0.00
   -3   10   21      0.11      0.00
   -2   10   21      0.02      0.00
   -1   10   21     -2.52      0.00
    0   10   21     -0.36      0.00
    1   10   21     -1.35      0.00
   -2   11   21     -0.25      0.00
   -1   11   21      1.59      0.00
    0   11   21     -0.07      0.00
   -4    0   22      1.76      0.00
   -2    0   22     -1.09      0.00
    0    0   22     -1.87      0.00
    2    0   22     -0.59      0.00
   -6    1   22     -0.79      0.00
   -5    1   22      0.64      0.00
   -4    1   22      0.56      0.00
   -3    1   22     -1.23      0.00
   -2    1   22      0.54      0.00
   -1    1   22     -1.02      0.00
    0    1   22      0.30      0.00
    1    1   22      0.62      0.00
    2    1   22      0.42      0.00
    3    1   22     -0.18      0.00
   -6    2   22      0.88      0.00
   -5    2   22      0.94      0.00
   -4    2   22     -0.52      0.00
   -3    2   22      1.79      0.00
   -2    2   22     -1.42      0.00
   -1    2   22      0.50      0.00
    0    2   22     -0.27      0.00
    1    2   22     -0.94      0.00
    2    2   22     -0.54      0.00
    3    2   22     -0.84      0.00
   -6    3   22      0.37      0.00
   -5    3   22     -0.63      0.00
   -4    3   22      1.08      0.00
   -3    3   22     -0.31      0.00
   -2    3   22      1.05      0.00
   -1    3   22     -0.58      0.00
    0    3   22      0.51      0.00
    1    3   22     -0.14      0.00
    2    3   22      1.20      0.00
    3    3   22     -0.22      0.00
   -6    4   22     -1.02      0.00
   -5    4   22      0.72      0.00
   -4    4   22     -0.74      0.00
   -3    4   22      0.52      0.00
   -2    4   22     -0.56      0.00
   -1    4   22     -0.99      0.00
    0    4   22      1.80      0.00
    1    4   22     -0.57      0.00
    2    4   22      1.43      0.00
    3    4   22     -0.25      0.00
   -6    5   22     -0.96      0.00
   -5    5   22      0.22      0.00
   -4    5   22     -0.60      0.00
   -3    5   22      0.78      0.00
   -2    5   22      0.40      0.00
   -1    5   22      0.86      0.00
    0    5   22     -0.30      0.00
    1    5   22      0.23      0.00
    2    5   22     -0.40      0.00
   -5    6   22      0.06      0.00
   -4    6   22     -0.36      0.00
   -3    6   22     -0.05      0.00
   -2    6   22      0.25      0.00
   -1    6   22     -0.93      0.00
    0    6   22      1.09      0.00
    1    6   22      0.57      0.00
    2    6   22      1.14      0.00
   -4    7   22     -0.56      0.00
   -3    7   22      1.21      0.00
   -2    7   22     -0.21      0.00
   -1    7   22      0.55      0.00
    0    7   22     -0.15      0.00
    1    7   22     -0.15      0.00
   -3    8   22      0.49      0.00
   -2    8   22      0.60      0.00
   -1    8   22      0.87      0.00
    0    8   22     -0.61      0.00
    1    8   22      0.01      0.00
   -1    0   23      1.02      0.00
    1    0   23     -0.09      0.00
   -2    1   23      1.09      0.00
   -1    1   23     -0.97      0.00
    0    1   23      1.51      0.00
    1    1   23     -0.13      0.00
   -2    2   23     -2.03      0.00
   -1    2   23     -0.35      0.00
    0    2   23     -0.36      0.00
    1    2   23     -1.02      0.00
   -2    3   23      1.12      0.00
   -1    3   23      0.41      0.00
    0    3   23     -0.38      0.00
    1    3   23     -0.36      0.00
   -3    4   23     -0.54      0.00
   -2    4   23     -0.57      0.00
   -1    4   23     -1.07      0.00
    0    4   23     -0.50      0.00
   -2    5   23     -0.05      0.00
   16    0    0      2.39      0.00
    1    1    0      2.02      0.00
   16    1    0      1.69      0.00
    0    2    0     24.22      0.00
   16    2    0     -2.08      0.00
   16    3    0     -0.01      0.00
    0    4    0    -60.34      0.00
   16    4    0     -3.19      0.00
   14   12    0     -2.11      0.00
   13   15    0      0.28      0.00
    6   23    0      1.65      0.00
    4   24    0     -0.13      0.00
    1   25    0      0.24      0.00
   -1    0    1   -124.64      0.00
    1    0    1    -98.46      0.00
  -16    1    1     -3.23      0.00
    0    1    1    -86.24      0.00
   16    1    1     -0.05      0.00
  -16    2    1     -3.43      0.00
    0    2    1    -91.63      0.00
   16    2    1      1.69      0.00
  -16    3    1      3.79      0.00
   16    3    1     -2.11      0.00
  -16    4    1      1.41      0.00
   15    9    1     -1.04      0.00
   14   12    1     -1.48      0.00
  -13   15    1     -0.79      0.00
   -6   23    1     -1.63      0.00
    6   23    1     -1.20      0.00
   -4   24    1     -2.27      0.00
    4   24    1     -0.28      0.00
   -1   25    1      1.28      0.00
    0   25    1      0.31      0.00
    1   25    1      1.17      0.00
  -16    0    2      0.99      0.00
    0    0    2     -7.81      0.00
   16    0    2      1.76      0.00
  -16    1    2      3.08      0.00
   -1    1    2    102.87      0.00
   16    1    2     -1.66      0.00
  -16    2    2      1.07      0.00
  -16    3    2      2.17      0.00
  -16    4    2      2.24      0.00
   15    8    2     -4.42      0.00
   14   12    2     -0.59      0.00
  -13   15    2      1.24      0.00
   11   18    2      0.76      0.00
   -6   23    2      0.48      0.00
    6   23    2      0.13      0.00
   -4   24    2      0.57      0.00
    4   24    2      1.13      0.00
    0   25    2     -0.23      0.00
   -1    0    3     21.70      0.00
  -16    1    3     -2.34      0.00
   -1    1    3    -19.29      0.00
  -16    2    3     -0.82      0.00
  -16    3    3     -2.13      0.00
  -16    4    3      1.05      0.00
   15    5    3      2.26      0.00
   15    6    3     -0.27      0.00
   15    7    3     -0.15      0.00
   15    8    3      1.29      0.00
   14   11    3     -2.62      0.00
   13   14    3      0.77      0.00
  -13   15    3     -0.35      0.00
   12   16    3     -0.24      0.00
   10   19    3     -0.24      0.00
    9   20    3      1.33      0.00
   -7   22    3     -0.94      0.00
   -6   23    3     -1.70      0.00
   -4   24    3     -3.67      0.00
   -3   24    3     -0.23      0.00
    3   24    3      0.49      0.00
    4   24    3      0.90      0.00
  -16    0    4      0.87      0.00
   -2    0    4      0.25      0.00
    0    0    4     -5.34      0.00
    6    0    4      2.23      0.00
  -16    1    4      0.79      0.00
   -2    1    4     33.52      0.00
   -1    1    4     -6.48      0.00
   -9    2    4      3.82      0.00
   -2    2    4     21.65      0.00
  -16    3    4      1.94      0.00
  -16    4    4     -1.68      0.00
   15    5    4     -1.26      0.00
   15    6    4      1.31      0.00
   15    7    4     -1.91      0.00
  -15    9    4     -1.58      0.00
   14   10    4      0.60      0.00
   14   11    4     -1.49      0.00
    9   20    4      0.06      0.00
    8   21    4      0.52      0.00
   -7   22    4      0.25      0.00
    7   22    4     -0.19      0.00
   -6   23    4      0.38      0.00
    5   23    4     -1.13      0.00
   -4   24    4      1.43      0.00
    3   24    4     -0.08      0.00
   -1    0    5      9.56      0.00
    1    0    5     11.54      0.00
    3    0    5    -15.66      0.00
    5    0    5    -11.12      0.00
  -16    1    5     -1.27      0.00
   -2    1    5      5.30      0.00
   -1    1    5    -13.24      0.00
    0    1    5    -13.73      0.00
  -16    2    5     -0.46      0.00
   -2    2    5    -24.26      0.00
   -1    2    5    -32.69      0.00
  -16    3    5     -0.40      0.00
   15    5    5     -2.10      0.00
   15    6    5      0.66      0.00
   14    8    5      0.30      0.00
  -15    9    5     -0.86      0.00
   14    9    5      2.12      0.00
   14   10    5      2.79      0.00
  -14   12    5      0.26      0.00
   13   13    5     -1.02      0.00
  -13   14    5     -1.72      0.00
   11   17    5     -1.75      0.00
  -11   18    5      0.08      0.00
   -8   21    5     -1.33      0.00
   -7   22    5     -0.02      0.00
    5   23    5      1.58      0.00
   -3   24    5     -0.40      0.00
    2   24    5      1.49      0.00
  -16    0    6      1.72      0.00
   -2    0    6      9.62      0.00
    0    0    6      8.38      0.00
    2    0    6     20.54      0.00
    4    0    6     24.90      0.00
    6    0    6      6.50      0.00
  -16    1    6      0.33      0.00
   -3    1    6      0.74      0.00
   -2    1    6     18.59      0.00
   -1    1    6      7.94      0.00
    0    1    6     14.63      0.00
    1    1    6      3.88      0.00
    5    1    6      2.39      0.00
    6    1    6      7.52      0.00
  -16    2    6      2.08      0.00
   -2    2    6      4.62      0.00
   -1    2    6      7.13      0.00
   -2    3    6     -7.02      0.00
   15    4    6      1.16      0.00
   14    8    6     -0.54      0.00
   14    9    6      1.44      0.00
   -1   11    6     -0.48      0.00
  -14   12    6      2.45      0.00
   13   12    6     -0.92      0.00
  -13   14    6     -1.63      0.00
  -12   16    6     -1.29      0.00
   10   18    6      0.14      0.00
  -10   19    6      0.15      0.00
   -9   20    6      0.16      0.00
   -8   21    6      0.79      0.00
   -7   22    6     -0.26      0.00
    6   22    6     -1.17      0.00
   -5   23    6      0.56      0.00
    4   23    6     -0.38      0.00
   -2   24    6      0.89      0.00
    1   24    6     -0.78      0.00
    2   24    6     -0.46      0.00
   -3    0    7    -11.16      0.00
   -1    0    7    -19.40      0.00
    1    0    7    -10.92      0.00
    3    0    7    -22.00      0.00
    5    0    7    -10.28      0.00
    7    0    7     -0.28      0.00
   15    0    7      2.93      0.00
   -3    1    7     -7.76      0.00
   -2    1    7     -5.89      0.00
   -1    1    7    -17.13      0.00
    0    1    7     -4.26      0.00
    1    1    7      4.41      0.00
    2    1    7     -6.58      0.00
    3    1    7      7.92      0.00
    4    1    7     -3.32      0.00
    5    1    7     -5.28      0.00
    6    1    7      2.73      0.00
   15    1    7     -2.03      0.00
   -3    2    7     13.34      0.00
   -2    2    7    -10.50      0.00
   -1    2    7     -4.47      0.00
    0    2    7    -14.21      0.00
    1    2    7    -15.74      0.00
   -2    3    7      4.62      0.00
   -1    3    7      7.06      0.00
   14    7    7      0.79      0.00
  -15    8    7      6.35      0.00
   14    8    7      0.28      0.00
    0   12    7     -4.03      0.00
  -13   14    7     -0.30      0.00
   12   14    7      0.67      0.00
  -12   16    7      0.92      0.00
   11   16    7      0.01      0.00
    9   19    7     -0.65      0.00
   -9   20    7     -0.89      0.00
    8   20    7     -0.51      0.00
    7   21    7      0.87      0.00
    3   23    7      0.08      0.00
   -4    0    8     -2.64      0.00
   -2    0    8     11.19      0.00
    0    0    8     -1.23      0.00
    2    0    8     -2.12      0.00
    4    0    8      0.13      0.00
    6    0    8     -2.48      0.00
   -3    1    8      3.78      0.00
   -2    1    8      6.63      0.00
   -1    1    8      7.32      0.00
    0    1    8      6.07      0.00
    1    1    8     13.39      0.00
    2    1    8     -5.42      0.00
    3    1    8     13.07      0.00
    4    1    8     -0.40      0.00
    5    1    8      3.03      0.00
    6    1    8      0.81      0.00
   -3    2    8      9.06      0.00
   -2    2    8    -13.12      0.00
   -1    2    8     20.65      0.00
    0    2    8      8.37      0.00
    1    2    8     12.57      0.00
    2    2    8     16.48      0.00
    3    2    8     16.76      0.00
    4    2    8      1.04      0.00
   -2    3    8      1.87      0.00
   -1    3    8     -1.27      0.00
    0    3    8    -13.43      0.00
   -2    4    8      1.90      0.00
   -1    4    8     -5.87      0.00
   -1    5    8      6.56      0.00
   14    6    8     -1.24      0.00
  -15    7    8     -3.08      0.00
   14    7    8     -1.78      0.00
   13   10    8      2.11      0.00
[truncated: 6,929,569 more chars]
